# Supplementary material for: Spatial analysis of genetic clusters and epidemiologic factors related to wild poliovirus type 1 persistence in Afghanistan and Pakistan
Source: PLOS Glob Public Health. 2022 Jun 13;2(6):e0000251. doi: 10.1371/journal.pgph.0000251 (PMC10021910; doi:10.1371/journal.pgph.0000251)
Supplement: S1 Data — (XLSX) [file pgph.0000251.s001.xlsx]

## Sheet: Sheet1
OBJECTID	ADM2_NAME	ADM1_NAME	ADM0_NAME	GUID	CENTER_LON	CENTER_LAT	GlobalID	ADM1_GUID	ADM0_GUID	Shape_Leng	Area_Kmsq	Shape_Length	Shape_Area	Population	Pop_density	Conflicts	Slope_median	Elevation	adeqstoolpct	npAFP.rate	zero.dose.pct	Border_located	Trans_Border	Red	Brown	Grey	Blue	Light_blue	Bio1_median	Bio3_median	Bio4_median	Bio5_median	Bio6_median	Bio7_median	Bio8_median	Bio9_median	Bio10_median	Bio11_median	Bio12_median	Bio13_median	Bio14_median	Bio15_median	Bio16_median	Bio17_median	Bio18_median	Bio19_median	Settlements	cross_bor_road	WPV_cases
237	ABBAND	GHAZNI	AFGHANISTAN	{72B4D433-E046-4235-981A-8C9D4031B405}	68.0636	32.8835	{F80A4CF0-9755-47B9-B45F-104747A5EE36}	{352B4794-D2AE-47A2-B3FD-629D6643A5D7}	{BF4E1516-20F9-4D0B-AFEE-15FB1FBBBBBE}	1.39355	1005.39	139859	1.00539e+09	22621.2	22.4999	24	0	2060	100	NA	NA	NA	0	0	0	0	0	0	9	33	1088	31	-13	45	-4	22	22	-4	200	43	0	94	114	2	2	114	117	0	0
410	ABKAMARI	BADGHIS	AFGHANISTAN	{7C7A6A4F-0886-43F1-B1FA-97B054E67DE3}	62.9017	34.9251	{C855C107-AD0C-457F-A898-F401F3030D15}	{FFE0A348-69C0-4F35-8DF3-6F154205D836}	{BF4E1516-20F9-4D0B-AFEE-15FB1FBBBBBE}	2.21678	1804.51	227938	1.80451e+09	114263	63.3207	5	2	1103	100	7.08567	NA	NA	0	0	0	0	0	0	13	36	966	35	-5	41	2	25	25	1	357	86	0	103	219	0	0	187	135	0	0
314	ACHIN	NANGARHAR	AFGHANISTAN	{52E90812-A9C6-42DF-82F2-3869238E810E}	70.6635	34.0556	{F75B15D5-EECB-4D13-A8FF-D09B5628E944}	{DD57CED5-47B9-458C-BCC0-9A3E6D1F0CF3}	{BF4E1516-20F9-4D0B-AFEE-15FB1FBBBBBE}	1.05866	487.255	106672	4.87255e+08	168162	345.122	46	6	1607	100	1.32072	NA	1	0	0	0	0	0	0	15	35	829	32	-1	34	10	12	25	5	665	124	16	59	296	72	160	137	260	0	0
305	ADRASKAN	HIRAT	AFGHANISTAN	{57D66DF4-00CA-489F-93FC-3843A136593A}	61.9956	33.7062	{9B7A459E-62B0-49FF-91C9-40EC3F63760E}	{6F6C618E-4D55-47E2-860F-45A5AE47996D}	{BF4E1516-20F9-4D0B-AFEE-15FB1FBBBBBE}	7.12912	9994.97	703121	9.99497e+09	112125	11.2181	6	1	1397	100	1.65678	NA	NA	0	0	0	0	0	0	14	37	935	35	-5	40	4	25	26	2	204	44	0	101	128	0	1	120	267	0	0
296	AHMADABA	PAKTYA	AFGHANISTAN	{998EE61C-E908-45B8-BE5C-0F32FDD93397}	69.3392	33.7733	{7DC90BAA-315B-4F6E-81D0-1BA1162773ED}	{B2A7364C-EE9B-4E9A-8508-80A24A31CAE3}	{BF4E1516-20F9-4D0B-AFEE-15FB1FBBBBBE}	1.15527	416.273	116128	4.16273e+08	59572.8	143.11	9	4	2830	100	4.09735	NA	NA	0	0	0	0	0	0	5	33	948	24	-14	38	0	12	16	-6	490	102	4	80	274	29	43	185	84	0	0
287	AJRESTAN	GHAZNI	AFGHANISTAN	{E061637B-ACCF-461D-93C8-04AD1A934BC9}	67.1208	33.5168	{FC003D69-BF8A-4995-A5D8-E0DA222BE08E}	{352B4794-D2AE-47A2-B3FD-629D6643A5D7}	{BF4E1516-20F9-4D0B-AFEE-15FB1FBBBBBE}	2.5082	1522.83	251763	1.52283e+09	36002.8	23.642	0	6	3083	100	NA	NA	NA	0	0	0	0	0	0	2	31	1037	23	-19	42	-4	14	14	-11	330	76	0	91	190	2	2	151	111	0	0
394	ALASAY	KAPISA	AFGHANISTAN	{97D4ED62-2488-49F8-909C-76A1AD709D53}	69.8091	34.9256	{5983089C-4DC9-4A3A-AF03-51F159142DDB}	{E67F3594-3AED-49A6-B8D6-A95FF9EA4ED8}	{BF4E1516-20F9-4D0B-AFEE-15FB1FBBBBBE}	0.828992	302.522	82938	3.02522e+08	49056.1	162.157	9	12	2769	100	NA	NA	NA	0	0	0	0	0	0	7	33	833	24	-9	33	1	16	17	-3	788	178	8	93	473	37	40	263	126	0	0
496	ALIABAD	KUNDUZ	AFGHANISTAN	{9DA78A2F-048B-4DE6-AC38-B2A3BCFC7851}	68.8779	36.529	{B2F4BB51-8A71-405A-B8C4-F19C8331E2E3}	{F5A39A6A-C255-4E4F-86F2-A54ED861AF43}	{BF4E1516-20F9-4D0B-AFEE-15FB1FBBBBBE}	0.962249	416.155	96632.2	4.16155e+08	45573.7	109.511	9	1	510	100	NA	NA	NA	0	0	0	0	0	0	17	31	1070	40	-2	43	11	29	30	4	314	74	0	94	184	2	3	122	110	0	0
306	ALIKHEL (JAJI)	PAKTYA	AFGHANISTAN	{49FD3EA3-BD62-431A-A61B-D8C6D476F1A4}	69.6725	33.9774	{63A1847E-D009-4B7F-A0DD-FDDF7178207B}	{B2A7364C-EE9B-4E9A-8508-80A24A31CAE3}	{BF4E1516-20F9-4D0B-AFEE-15FB1FBBBBBE}	1.49709	602.382	149217	6.02382e+08	92557.2	153.652	16	7	2841	100	2.26188	NA	1	0	0	0	0	0	0	6	33	883	23	-12	36	0	10	16	-4	654	134	11	75	349	50	81	216	128	1	0
386	ALINGAR	LAGHMAN	AFGHANISTAN	{23AA6039-D0D6-40ED-BA99-062EA5F8ECCE}	70.4108	34.8173	{17A5805D-7EFE-4A9C-B840-DBE1254A04F7}	{D2D33F46-9BC2-4ECB-8384-E1F43111B46B}	{BF4E1516-20F9-4D0B-AFEE-15FB1FBBBBBE}	1.40886	818.044	139894	8.18044e+08	167785	205.105	15	10	1765	100	NA	NA	NA	0	0	0	0	0	0	14	35	847	32	-2	34	9	19	25	4	635	144	14	86	365	52	61	168	170	0	0
391	ALISHANG	LAGHMAN	AFGHANISTAN	{47019A66-6A88-4A19-AD3B-9EECA95BD29E}	70.0838	34.8254	{A2054048-3785-4C8A-AF30-B5B0D0E2097C}	{D2D33F46-9BC2-4ECB-8384-E1F43111B46B}	{BF4E1516-20F9-4D0B-AFEE-15FB1FBBBBBE}	1.26327	670.092	126751	6.70092e+08	128051	191.094	49	10	1881	100	NA	NA	NA	0	0	0	0	0	0	14	35	843	31	-3	34	8	20	24	3	620	141	11	89	364	46	52	178	200	0	0
473	ALMAR	FARYAB	AFGHANISTAN	{025E6A58-B3A7-42D0-9F6E-E8A64DC8CFCA}	64.2715	35.9618	{6716908C-88C8-42C2-8CD6-F424A3EB8584}	{64C39AFF-7901-4C7E-B9C0-CC223F32B1F5}	{BF4E1516-20F9-4D0B-AFEE-15FB1FBBBBBE}	2.18156	1657.55	218619	1.65755e+09	81675.2	49.2746	23	1	784	66.6667	NA	NA	NA	0	0	0	0	0	0	14	35	1009	37	-4	42	3	27	27	2	348	82	0	95	197	2	2	160	108	0	0
266	ANARDARA	FARAH	AFGHANISTAN	{E10025F5-4E23-4E1B-9C0A-14B809A2830A}	61.2408	33.0103	{EE4404DF-EC0B-48E8-A01D-FBD82947C419}	{9ED7DE38-ACAC-4097-A44A-2F04F43DBE4F}	{BF4E1516-20F9-4D0B-AFEE-15FB1FBBBBBE}	5.13177	10813.2	520549	1.08132e+10	29021.9	2.68393	25	0	827	100	NA	NA	NA	0	0	0	0	0	0	19	38	937	39	0	39	9	29	30	7	138	32	0	102	90	0	0	75	74	0	0
261	ANDAR	GHAZNI	AFGHANISTAN	{C2B5AD8F-A65B-40C4-B688-93F064806909}	68.448	33.3056	{8F10C12B-643A-4969-9779-BF33B391AA4C}	{352B4794-D2AE-47A2-B3FD-629D6643A5D7}	{BF4E1516-20F9-4D0B-AFEE-15FB1FBBBBBE}	1.32105	708.746	131752	7.08746e+08	109676	154.746	35	0	2083	100	1.13024	NA	NA	0	0	0	0	0	0	8	33	1040	29	-14	44	2	19	20	-5	200	38	0	83	106	2	3	93	365	0	0
448	ANDARAB	BAGHLAN	AFGHANISTAN	{D8CACB79-DCD8-4579-B01B-2FD4766E30D9}	69.1786	35.624	{2591B1AC-6A88-4E5B-947F-D7260AF120FF}	{75901755-1F82-4F44-BAC0-FC44423A69A2}	{BF4E1516-20F9-4D0B-AFEE-15FB1FBBBBBE}	1.77173	1019.88	178312	1.01988e+09	38802.4	38.046	0	9	2288	100	NA	NA	NA	0	0	0	0	0	0	9	33	855	27	-7	35	4	18	19	-1	645	150	1	100	400	7	9	227	109	0	0
518	ANDKHOY	FARYAB	AFGHANISTAN	{CAFDAE51-B7A5-41EC-8888-FDA17A5D81F9}	65.2858	36.8529	{618A2ABA-ACEE-42CD-BA75-A73B727447B9}	{64C39AFF-7901-4C7E-B9C0-CC223F32B1F5}	{BF4E1516-20F9-4D0B-AFEE-15FB1FBBBBBE}	0.987543	376.823	96356.9	3.76823e+08	72157.4	191.489	5	0	310	100	NA	NA	NA	0	0	0	0	0	0	17	34	1032	40	-2	42	6	30	30	4	233	57	0	96	138	1	1	112	20	0	0
521	AQCHA	JAWZJAN	AFGHANISTAN	{88504039-4C43-43C5-B7DD-F8D07CBBD6CD}	66.208	36.9041	{5E5D2A82-E3EE-4C8E-A63B-2CC0213F2C36}	{C86A37AE-89CC-424E-BE5E-2A31CAE93E97}	{BF4E1516-20F9-4D0B-AFEE-15FB1FBBBBBE}	0.639637	155.683	62888.6	1.55683e+08	32459.5	208.498	3	0	294	100	NA	NA	NA	0	0	0	0	0	0	17	33	1026	39	-1	41	6	30	30	4	193	49	0	97	115	0	0	91	72	0	0
191	ARGHANDAB	KANDAHAR	AFGHANISTAN	{1B7AE7A5-2CCE-492F-BA5D-07A43826C4CB}	65.6441	31.7586	{D7DA60AE-C930-4958-B937-E63E47F4F478}	{C00D3F37-6A06-4A88-B3C6-8D8F9F33C738}	{BF4E1516-20F9-4D0B-AFEE-15FB1FBBBBBE}	1.10276	547.191	113045	5.47191e+08	68222.2	124.677	10	1	1104	91.6667	NA	16.6667	NA	0	0	0	0	0	0	18	39	959	39	-2	42	7	29	29	5	207	51	0	111	147	3	3	124	114	0	0
218	ARGHANDAB	ZABUL	AFGHANISTAN	{EF460621-EAB0-42EE-8FD2-9EE705DA5350}	66.987	32.5118	{52CA154B-007E-4805-AC88-265ECBAF82FC}	{5B53F344-E1ED-433E-BACB-445FFCDE5BA6}	{BF4E1516-20F9-4D0B-AFEE-15FB1FBBBBBE}	2.30595	1507	230668	1.507e+09	23896.5	15.857	14	4	1974	100	NA	NA	NA	0	0	0	0	0	0	11	34	1025	33	-10	44	0	23	23	-2	263	83	0	116	166	0	0	164	194	0	0
556	ARGHANJKHWA	BADAKHSHAN	AFGHANISTAN	{46EC71CB-2BAC-4F4C-B4DC-F1DB1BABA850}	70.8215	37.2662	{99208D01-21B7-44CD-BFC7-D2E65AC9F447}	{9359ADDC-2C7B-49D6-B5C5-93CC8ABFFF20}	{BF4E1516-20F9-4D0B-AFEE-15FB1FBBBBBE}	1.61768	730.865	162531	7.30865e+08	25719.2	35.19	1	8	2825	100	NA	NA	NA	0	0	0	0	0	0	4	29	943	24	-13	36	3	16	16	-7	468	93	2	77	246	13	26	141	48	0	0
187	ARGHESTAN	KANDAHAR	AFGHANISTAN	{898C1D95-BEEA-46A4-9A8C-1F004FB22778}	66.5513	31.5239	{2C0825F4-49C0-4001-BE98-3DE7DA2E4FDE}	{C00D3F37-6A06-4A88-B3C6-8D8F9F33C738}	{BF4E1516-20F9-4D0B-AFEE-15FB1FBBBBBE}	3.45018	3856.97	348336	3.85697e+09	42004.2	10.8905	20	1	1411	100	NA	NA	1	0	0	0	0	0	0	16	39	947	38	-3	41	6	23	28	4	250	73	0	113	171	6	8	149	339	0	0
537	ARGO	BADAKHSHAN	AFGHANISTAN	{5E4D9107-E22A-4670-B268-C0EE97F5AB06}	70.4253	37.0635	{E16DCB7F-9A2F-4A00-AB5F-B0FD4AF2412F}	{9359ADDC-2C7B-49D6-B5C5-93CC8ABFFF20}	{BF4E1516-20F9-4D0B-AFEE-15FB1FBBBBBE}	1.97745	1054.05	193021	1.05405e+09	148018	140.428	7	6	1829	75	NA	NA	NA	0	0	0	0	0	0	11	32	939	31	-6	38	10	21	22	0	556	114	1	85	303	9	17	176	230	0	0
389	ASADABAD	KUNAR	AFGHANISTAN	{64876F9E-002D-4E5D-BADD-4AE1B8F57D36}	71.13	34.8683	{7F029DCE-ED11-4CD0-A715-F9B9A707D81C}	{C7E2FD4B-5026-4433-8FCB-D65171DDEE71}	{BF4E1516-20F9-4D0B-AFEE-15FB1FBBBBBE}	0.554532	84.6839	56008.4	8.46839e+07	65258.5	770.612	4	11	1055	95	3.00788	NA	NA	0	0	0	0	0	0	18	37	871	37	1	35	13	25	29	8	521	117	10	83	295	45	46	141	28	0	0
325	ASHTARLAY	DAYKUNDI	AFGHANISTAN	{400C04D9-1B2E-4486-9536-B92F2D164E5A}	66.3124	34.0613	{4BB5777C-FA68-4807-9125-FB8EF6712FF5}	{489BDCD1-FAA1-4C21-B53D-3B2B18AEF6B7}	{BF4E1516-20F9-4D0B-AFEE-15FB1FBBBBBE}	2.20229	1566.23	222565	1.56623e+09	93793.2	59.8847	0	6	2765	100	NA	NA	NA	0	0	0	0	0	0	3	32	1049	25	-17	43	-2	16	16	-9	304	66	0	87	175	3	3	124	736	0	0
186	ATGHAR	ZABUL	AFGHANISTAN	{713B8F50-4CE0-4992-87AB-110603338814}	67.3851	31.725	{A4123BBC-0F04-4A5F-B968-8D8B9A61ED74}	{5B53F344-E1ED-433E-BACB-445FFCDE5BA6}	{BF4E1516-20F9-4D0B-AFEE-15FB1FBBBBBE}	1.24886	502.175	124723	5.02175e+08	9213.06	18.3463	5	2	1911	100	NA	NA	NA	0	0	0	0	0	0	13	37	953	34	-7	42	3	20	25	1	263	76	0	111	166	5	7	162	123	0	0
484	AYBAK	SAMANGAN	AFGHANISTAN	{6E62A3BC-344B-4F06-9317-5BA390C0901D}	67.9866	36.2067	{74EEE90A-4ACA-49A1-8920-428D37FB53F5}	{4EADFB9D-0348-4E4A-8434-6D069A2ADEEB}	{BF4E1516-20F9-4D0B-AFEE-15FB1FBBBBBE}	1.97522	1489.23	192263	1.48923e+09	137340	92.2223	5	3	1427	100	1.26113	NA	NA	0	0	0	0	0	0	13	32	967	34	-5	39	7	23	25	1	315	71	0	93	186	2	3	113	102	0	0
319	AZRA	LOGAR	AFGHANISTAN	{5ECC8780-11F8-451C-B7A5-8471AC647E2F}	69.6254	34.1087	{C1B4E6A1-8D2C-4FA7-891E-8642D7CC98D3}	{D028FC30-13C7-4B0C-8511-6E574F003CE1}	{BF4E1516-20F9-4D0B-AFEE-15FB1FBBBBBE}	1.7043	761.107	171435	7.61107e+08	31127	40.897	6	7	3053	75	NA	NA	1	0	0	0	0	0	0	4	32	888	22	-13	36	-1	10	15	-6	683	143	9	80	380	49	65	235	90	0	0
490	BAGHLAN-E-JADID	BAGHLAN	AFGHANISTAN	{F2EB5D63-E1FC-4BA7-9861-1FC99DCA3D86}	68.6243	36.3269	{6649A695-9D3A-40E8-9269-CE2A8FCB9158}	{75901755-1F82-4F44-BAC0-FC44423A69A2}	{BF4E1516-20F9-4D0B-AFEE-15FB1FBBBBBE}	2.64224	2596.44	259656	2.59644e+09	167777	64.6179	30	2	751	88	0.75223	NA	NA	0	0	0	0	0	0	17	32	1055	39	-3	42	10	28	30	3	298	70	0	96	179	1	2	115	297	0	0
279	BAGHRAN	HILMAND	AFGHANISTAN	{71AFB10F-C367-46B2-A289-84D5B74FDF9B}	65.1647	33.1264	{DADE5584-A20C-4A0E-A86A-3934EBBADF71}	{E64C0CCC-91E6-45F0-8F67-936EF780A76B}	{BF4E1516-20F9-4D0B-AFEE-15FB1FBBBBBE}	4.68634	3861.23	477685	3.86123e+09	147800	38.2779	0	6	2092	100	0.781898	NA	NA	0	0	0	0	0	0	9	36	991	31	-11	42	-1	20	21	-3	240	54	0	101	150	1	1	140	486	0	0
393	BAGRAM	PARWAN	AFGHANISTAN	{916D5EA3-7043-49E9-9AC1-3803D0CDD547}	69.3307	34.9239	{BB39B11E-7099-4A34-BD8E-2538F55A4C65}	{4B015AC5-0244-4405-A3EF-4FAFAA472931}	{BF4E1516-20F9-4D0B-AFEE-15FB1FBBBBBE}	1.11019	360.286	108671	3.60286e+08	146493	406.601	18	0	1499	100	NA	NA	NA	0	0	0	0	0	0	14	34	975	35	-5	40	9	26	26	2	388	92	3	99	248	10	11	144	163	0	0
350	BAGRAMI	KABUL	AFGHANISTAN	{F17F3EA2-2159-45D6-AE2A-87183DE7EAEC}	69.3362	34.4836	{BA2E0630-21E3-4259-BCCB-192C73DEE055}	{2ADB892E-A606-482F-9057-9D0A09797E9F}	{BF4E1516-20F9-4D0B-AFEE-15FB1FBBBBBE}	0.861448	279.471	85081.9	2.79471e+08	214394	767.143	18	2	1885	88.2353	0.946602	NA	NA	0	0	0	0	0	0	12	34	971	32	-8	40	6	19	24	0	383	87	5	90	230	21	24	138	88	0	0
512	BAHARAK	TAKHAR	AFGHANISTAN	{1A9A0B1B-0258-4249-A6A6-8AFA126DE2F8}	69.3953	36.8329	{3678E09D-7208-4B03-95B4-569BAE484542}	{6BA25A23-46EF-4364-A63D-3F8B2D1D7359}	{BF4E1516-20F9-4D0B-AFEE-15FB1FBBBBBE}	0.838238	243.294	81949.6	2.43294e+08	59764.6	245.648	6	1	767	100	NA	NA	NA	0	0	0	0	0	0	16	33	1012	38	-3	41	10	27	28	3	444	100	1	92	256	4	6	160	94	0	0
531	BAHARAK	BADAKHSHAN	AFGHANISTAN	{6E8D8664-B50D-4E1E-BDCD-9DE79715FF58}	70.9012	37.029	{2175AC3A-2FED-49A3-A4DF-8D3D35C29D89}	{9359ADDC-2C7B-49D6-B5C5-93CC8ABFFF20}	{BF4E1516-20F9-4D0B-AFEE-15FB1FBBBBBE}	0.894333	323.516	88394.4	3.23515e+08	64622.3	199.75	0	10	2202	100	2.14634	NA	NA	0	0	0	0	0	0	10	34	908	30	-7	37	9	20	21	-1	411	83	1	83	223	7	15	126	94	0	0
273	BAK	KHOST	AFGHANISTAN	{A34A8853-955F-4B3A-AC7F-BEE79C0DE19D}	70.0728	33.531	{1BD89D9D-29D8-4B01-A8AE-7DB72EA004F6}	{851E47E6-1A68-40BE-9E6A-89672AC48856}	{BF4E1516-20F9-4D0B-AFEE-15FB1FBBBBBE}	0.694781	165.132	69154.9	1.65132e+08	43155.6	261.34	4	2	1263	100	NA	NA	1	0	0	0	0	0	0	17	36	827	34	0	35	13	13	27	7	513	78	11	55	193	44	176	100	59	1	0
207	BAKWA	FARAH	AFGHANISTAN	{FEA3F191-A7C4-4D4C-81D7-263544F3E34B}	62.8809	32.2148	{CB062C9A-33D4-4556-A36A-C21904486212}	{9ED7DE38-ACAC-4097-A44A-2F04F43DBE4F}	{BF4E1516-20F9-4D0B-AFEE-15FB1FBBBBBE}	2.41298	2435.71	246320	2.43571e+09	66805.8	27.4276	4	0	741	94.4444	3.23646	5.55556	NA	1	1	0	0	0	0	19	38	1004	42	0	43	9	32	32	7	86	24	0	107	61	0	0	53	113	0	2
244	BALABULUK	FARAH	AFGHANISTAN	{64E87941-CC7B-4687-AB89-493572A8C05A}	62.7519	32.7704	{419192EF-632B-4FB7-AE3A-AA6314763D1E}	{9ED7DE38-ACAC-4097-A44A-2F04F43DBE4F}	{BF4E1516-20F9-4D0B-AFEE-15FB1FBBBBBE}	4.62844	5531.63	467892	5.53163e+09	78071.9	14.1137	29	1	987	96.5517	1.48436	NA	NA	0	0	0	0	0	0	18	37	990	40	-2	42	7	30	30	5	120	32	0	109	84	0	0	76	222	0	0
453	BALAMURGHAB	BADGHIS	AFGHANISTAN	{3E332443-6150-47DF-905A-DE8251A00099}	63.4684	35.4683	{FC7B723B-A0E3-4EAE-9C22-738344D1005C}	{FFE0A348-69C0-4F35-8DF3-6F154205D836}	{BF4E1516-20F9-4D0B-AFEE-15FB1FBBBBBE}	3.92664	4500.26	392416	4.50026e+09	143376	31.8595	12	2	849	81.8182	5.60044	NA	NA	1	1	0	0	0	0	14	34	991	37	-4	41	3	26	26	2	363	90	0	101	217	1	1	181	210	0	1
513	BALKH	BALKH	AFGHANISTAN	{194D387A-D8F3-4927-8920-E88C39D74F5B}	66.8901	36.8156	{38947429-A529-466C-8899-9F8E77B9033F}	{83D4C5E8-BAFA-439C-82B3-70DAEAEB003A}	{BF4E1516-20F9-4D0B-AFEE-15FB1FBBBBBE}	1.01175	540.588	100015	5.40588e+08	134279	248.393	35	0	330	92.3077	NA	NA	NA	0	0	0	0	0	0	17	33	1022	39	-1	41	6	28	30	4	181	47	0	96	106	0	1	81	194	0	0
446	BALKHAB	SAR-E-PUL	AFGHANISTAN	{69A8D5B6-F49C-4EA3-960F-209AFB891A8E}	66.6023	35.458	{A8381A1C-50DD-458E-8A12-F481A580325A}	{35664E84-B6EE-4779-901E-14CA22A1255E}	{BF4E1516-20F9-4D0B-AFEE-15FB1FBBBBBE}	2.82032	2977.69	277971	2.97769e+09	64791	21.7588	2	10	3000	100	NA	NA	NA	0	0	0	0	0	0	2	32	919	21	-15	37	-3	12	13	-9	391	88	1	84	218	10	13	125	227	0	0
392	BAMYAN	BAMYAN	AFGHANISTAN	{D583228C-C937-483B-B3B3-2EAB2FC0C664}	67.6843	34.7946	{653B2D9F-F525-466D-9A69-B1E9DC4F06EB}	{BC521684-5095-4F3E-9D6B-ACBAE6029B54}	{BF4E1516-20F9-4D0B-AFEE-15FB1FBBBBBE}	2.12853	1797.31	211182	1.79731e+09	99447	55.331	1	5	3244	100	1.76675	NA	NA	0	0	0	0	0	0	1	33	917	20	-17	38	-4	11	12	-10	408	101	1	90	241	10	11	131	269	0	0
506	BANGI	TAKHAR	AFGHANISTAN	{3EFC68E2-C361-4388-86D6-D730826F1E8A}	69.3381	36.6134	{3BBF382D-10EE-4B75-8CB6-5BBC6DF72042}	{6BA25A23-46EF-4364-A63D-3F8B2D1D7359}	{BF4E1516-20F9-4D0B-AFEE-15FB1FBBBBBE}	1.3012	602.987	130102	6.02987e+08	47076.5	78.0722	2	3	1085	100	NA	NA	NA	0	0	0	0	0	0	15	32	996	36	-3	40	9	26	27	2	485	108	1	94	285	5	7	170	131	0	0
303	BARAKIBARAK	LOGAR	AFGHANISTAN	{BEA10DD7-0AF7-4351-A708-92698B409FDE}	68.8852	33.9299	{606F649E-0871-4213-B189-26AD54A5B42C}	{D028FC30-13C7-4B0C-8511-6E574F003CE1}	{BF4E1516-20F9-4D0B-AFEE-15FB1FBBBBBE}	0.834392	272.939	82942.1	2.72939e+08	130509	478.16	30	1	2007	100	3.34052	NA	NA	0	0	0	0	0	0	9	32	1039	31	-13	44	4	21	22	-3	250	54	1	86	144	10	11	99	211	0	0
459	BARG-E- MATAL	NURISTAN	AFGHANISTAN	{BAE5360C-2D2F-4AEA-9A74-64B4DD6B39FB}	71.2551	35.7722	{BC55B4BC-54A6-4E3C-B7CA-7940830107AF}	{10C1227F-8878-409C-8F08-624A13EBEC9B}	{BF4E1516-20F9-4D0B-AFEE-15FB1FBBBBBE}	1.95249	1711.25	194848	1.71125e+09	27432.5	16.0307	2	15	4154	100	NA	NA	1	0	0	0	0	0	0	-1	28	845	15	-17	32	-7	4	9	-11	737	136	16	66	353	77	93	214	36	0	0
403	BARKUNAR	KUNAR	AFGHANISTAN	{28C79EB5-FEEF-4812-BD1D-0A57064A8ED9}	71.3777	35.0719	{5DFD25E4-3BD5-4371-9E06-0CDF98FED6EF}	{C7E2FD4B-5026-4433-8FCB-D65171DDEE71}	{BF4E1516-20F9-4D0B-AFEE-15FB1FBBBBBE}	0.68446	168.781	68230	1.68781e+08	63269.9	374.864	6	13	1728	85.7143	NA	NA	NA	0	0	0	0	0	0	15	35	849	33	0	34	9	17	26	5	665	138	19	73	344	71	80	174	67	0	0
330	BATIKOT	NANGARHAR	AFGHANISTAN	{6F4485A8-5F71-4178-BAB6-1F63F4DA2808}	70.7565	34.2894	{91F7485D-4E03-48C2-9CA0-D45DD28FE568}	{DD57CED5-47B9-458C-BCC0-9A3E6D1F0CF3}	{BF4E1516-20F9-4D0B-AFEE-15FB1FBBBBBE}	0.558514	152.602	56933.8	1.52602e+08	123292	807.932	17	0	513	100	NA	NA	NA	0	0	0	0	0	0	21	36	881	40	3	37	16	22	32	10	296	63	5	70	154	33	42	77	83	0	0
434	BAZARAK	PANJSHER	AFGHANISTAN	{CFD532A7-BD7B-4E55-AA69-06DAEFA2B490}	69.5106	35.375	{494AF58E-0FD6-454E-B0F3-33E718D10DFD}	{47C1A2D0-7B3E-49E9-8F88-6BD1E9C9761F}	{BF4E1516-20F9-4D0B-AFEE-15FB1FBBBBBE}	0.943272	344.578	94007.4	3.44578e+08	64622.3	187.541	1	14	3452	100	NA	NA	NA	0	0	0	0	0	0	2	31	772	18	-12	31	-2	11	12	-6	1096	264	5	99	668	21	26	377	68	0	0
351	BEHSUD	NANGARHAR	AFGHANISTAN	{E6BD64C6-F324-48AB-BF03-A96E8698A46E}	70.509	34.4428	{476AF5A9-3EC5-4990-9FEA-890B795C3906}	{DD57CED5-47B9-458C-BCC0-9A3E6D1F0CF3}	{BF4E1516-20F9-4D0B-AFEE-15FB1FBBBBBE}	1.28332	311.029	127342	3.11029e+08	218921	703.862	3	1	637	94.2308	2.56033	NA	NA	0	0	0	0	0	0	21	36	889	40	2	37	16	27	32	10	267	62	5	84	155	22	26	72	117	0	0
228	BERMEL	PAKTIKA	AFGHANISTAN	{A415917E-8D36-4755-B701-424C720F8305}	69.2763	32.7138	{25C500ED-D516-4675-BD03-88C62E1189BE}	{934E2F1D-7356-4870-BE15-05A290DF952B}	{BF4E1516-20F9-4D0B-AFEE-15FB1FBBBBBE}	1.68569	1313	172950	1.313e+09	37511.5	28.5693	16	2	2189	92.8571	8.86682	NA	1	1	0	0	0	1	0	11	35	914	28	-8	37	1	12	22	0	339	57	5	61	152	23	64	128	314	1	2
461	BILCHERAGH	FARYAB	AFGHANISTAN	{57795294-3212-466E-96A1-C24C0BC4773F}	65.4534	35.8808	{38109E86-5C74-4734-A4CB-E54813221BCC}	{64C39AFF-7901-4C7E-B9C0-CC223F32B1F5}	{BF4E1516-20F9-4D0B-AFEE-15FB1FBBBBBE}	2.36134	1126.38	234110	1.12638e+09	67356.7	59.7992	15	5	1824	100	NA	NA	NA	0	0	0	0	0	0	8	34	944	29	-9	39	2	18	20	-3	329	70	0	85	179	2	5	126	45	0	0
485	BURKA	BAGHLAN	AFGHANISTAN	{8B8CF4BC-8C64-43B1-9A85-CC9A163A9774}	69.1629	36.2408	{840FCBAB-3867-4C12-89F6-FB184CAB2A7A}	{75901755-1F82-4F44-BAC0-FC44423A69A2}	{BF4E1516-20F9-4D0B-AFEE-15FB1FBBBBBE}	1.6003	835.721	157286	8.35721e+08	72223.3	86.4203	6	4	1312	80	NA	NA	NA	0	0	0	0	0	0	14	32	981	35	-4	40	8	25	26	1	473	107	1	97	286	4	6	168	140	0	0
417	CHAGHCHARAN	GHOR	AFGHANISTAN	{8ACB112C-92B9-4335-84FE-1B35EBB4B4F4}	65.3299	34.7236	{3E381625-3D4B-47CF-A245-4370BF5B27E4}	{15CF9E4C-EC0F-4DCB-86FF-8B7F6D57EC48}	{BF4E1516-20F9-4D0B-AFEE-15FB1FBBBBBE}	6.6229	7720.85	660725	7.72085e+09	54552.4	7.06559	41	3	2720	90.2439	2.10959	NA	NA	0	0	0	0	0	0	3	34	985	24	-17	41	-6	13	14	-9	291	56	0	80	153	2	5	124	445	0	0
560	CHAHAB	TAKHAR	AFGHANISTAN	{FD8940D6-6397-4CA3-8028-7BC591ABFA76}	69.8788	37.4488	{0863C912-3510-497C-BBD7-FDFAE097B057}	{6BA25A23-46EF-4364-A63D-3F8B2D1D7359}	{BF4E1516-20F9-4D0B-AFEE-15FB1FBBBBBE}	1.29036	751.941	127117	7.51941e+08	95072.3	126.436	7	5	1206	100	1.7584	NA	NA	0	0	0	0	0	0	14	31	964	35	-4	38	8	24	26	1	661	137	1	86	359	9	15	223	98	0	0
342	CHAHARASYAB	KABUL	AFGHANISTAN	{25EAB89E-02AD-48E2-8490-D519A844E112}	69.0727	34.3871	{2BD2699D-B9F0-483F-9FBE-8F334A164693}	{2ADB892E-A606-482F-9057-9D0A09797E9F}	{BF4E1516-20F9-4D0B-AFEE-15FB1FBBBBBE}	0.807053	257.361	80441.9	2.57361e+08	59775.8	232.264	8	4	2025	81.8182	NA	NA	NA	0	0	0	0	0	0	10	33	985	31	-10	41	5	19	22	-1	320	72	2	92	193	12	14	122	101	0	0
324	CHAK	WARDAK	AFGHANISTAN	{AE636D4A-612B-4702-9734-2E2B0C0E1E13}	68.4906	34.1082	{6AA64464-D835-4E41-AC75-D4B86B47F722}	{65700485-D06A-454C-ACE0-F99DC1807255}	{BF4E1516-20F9-4D0B-AFEE-15FB1FBBBBBE}	1.8689	1110.54	188318	1.11054e+09	124638	112.231	37	6	2737	100	NA	NA	NA	0	0	0	0	0	0	5	33	965	25	-15	40	0	15	17	-7	302	64	1	90	179	4	6	114	313	0	0
193	CHAKHANSUR	NIMROZ	AFGHANISTAN	{E45F0A88-415F-4EA5-B9E9-9EDEA5C2930E}	62.4382	31.3173	{6D191FFC-587F-4B70-9093-A2E0FF17E823}	{73CD181B-3328-442E-A810-F9C0DB601B67}	{BF4E1516-20F9-4D0B-AFEE-15FB1FBBBBBE}	5.29261	9877.82	539822	9.87782e+09	15179.6	1.53674	2	0	553	100	NA	NA	NA	0	0	0	0	0	0	21	38	1006	43	0	42	11	33	33	8	57	16	0	102	41	0	0	34	184	0	0
494	CHAL	TAKHAR	AFGHANISTAN	{20933DEF-381D-4D40-BE56-9A0128A544C9}	69.5592	36.4974	{3A4E3770-CB4D-4051-878F-039BF1D9F88C}	{6BA25A23-46EF-4364-A63D-3F8B2D1D7359}	{BF4E1516-20F9-4D0B-AFEE-15FB1FBBBBBE}	1.0592	326.137	105068	3.26137e+08	42153.7	129.251	0	7	1492	100	NA	NA	NA	0	0	0	0	0	0	13	32	943	33	-4	38	7	23	24	1	575	126	1	94	338	5	9	194	86	0	0
295	CHAMKANI	PAKTYA	AFGHANISTAN	{B53038CD-00BA-4838-9773-EC7698F7F9CD}	69.7974	33.7836	{BFC82973-B155-492E-A219-0255D27BC1EC}	{B2A7364C-EE9B-4E9A-8508-80A24A31CAE3}	{BF4E1516-20F9-4D0B-AFEE-15FB1FBBBBBE}	0.916152	301.242	92045.5	3.01242e+08	80421.5	266.966	5	7	2111	100	2.62364	NA	NA	0	0	0	0	0	0	11	35	859	28	-7	35	5	10	21	0	596	109	15	56	265	56	140	154	116	0	0
405	CHAPADARA	KUNAR	AFGHANISTAN	{453C5501-0B98-489D-BB2E-27D76A95EAC6}	70.7032	34.959	{877156A5-39C6-47CE-AA85-CD7A84E22BAA}	{C7E2FD4B-5026-4433-8FCB-D65171DDEE71}	{BF4E1516-20F9-4D0B-AFEE-15FB1FBBBBBE}	1.14282	600.42	116886	6.0042e+08	60183.1	100.235	4	14	2577	100	4.21567	16.6667	NA	0	0	0	0	0	0	9	33	797	25	-5	31	3	12	19	0	782	167	19	79	425	72	85	216	112	0	3
326	CHAPARHAR	NANGARHAR	AFGHANISTAN	{73A54788-B282-40EA-A7AB-5F43E662A977}	70.3733	34.2908	{4C49D9D8-47BF-4FE1-B850-20741A076AC7}	{DD57CED5-47B9-458C-BCC0-9A3E6D1F0CF3}	{BF4E1516-20F9-4D0B-AFEE-15FB1FBBBBBE}	0.680761	231.182	67863.1	2.31182e+08	121872	527.168	9	1	885	90	1.90574	NA	NA	0	0	0	0	0	0	20	37	885	39	1	37	15	21	31	9	338	77	8	80	189	28	47	81	97	0	0
522	CHARBULAK	BALKH	AFGHANISTAN	{D5FED212-72E9-410C-8AEB-C2D02A56C4A6}	66.6394	36.8333	{9C15A19A-3E93-4403-A0A3-F8617DD5B608}	{83D4C5E8-BAFA-439C-82B3-70DAEAEB003A}	{BF4E1516-20F9-4D0B-AFEE-15FB1FBBBBBE}	1.55081	515.726	153379	5.15726e+08	14493.6	28.1033	44	0	319	62.5	NA	NA	NA	0	0	0	0	0	0	17	33	1038	39	-1	41	6	28	30	4	187	48	0	96	110	0	1	85	168	0	0
174	CHARBURJAK	NIMROZ	AFGHANISTAN	{27045810-9142-4354-9682-FA8A0C00493B}	62.0811	30.1732	{0B456B44-7BAB-476F-8B46-91A42E5A8731}	{73CD181B-3328-442E-A810-F9C0DB601B67}	{BF4E1516-20F9-4D0B-AFEE-15FB1FBBBBBE}	5.91932	20655.8	604633	2.06558e+10	14493.6	0.701671	2	0	518	100	NA	NA	1	0	0	0	0	0	0	22	39	945	42	2	40	13	33	33	10	53	15	0	92	36	2	2	29	146	1	0
507	CHARDARAH	KUNDUZ	AFGHANISTAN	{2D461E3B-8EAD-4FED-A20B-817534B147A1}	68.5673	36.6544	{78710B7C-C58D-4C1A-A89D-E332CC09D52A}	{F5A39A6A-C255-4E4F-86F2-A54ED861AF43}	{BF4E1516-20F9-4D0B-AFEE-15FB1FBBBBBE}	1.96663	1213.82	189825	1.21382e+09	59943.4	49.3841	13	1	534	100	NA	NA	NA	0	0	0	0	0	0	17	31	1070	40	-2	43	11	30	30	4	262	62	0	94	153	1	1	104	83	0	0
400	CHARIKAR	PARWAN	AFGHANISTAN	{72ABF9C8-ECB8-47EE-8CB4-74B62A8A165C}	69.142	34.9882	{02451F83-4E82-4568-B268-43F8036418CD}	{4B015AC5-0244-4405-A3EF-4FAFAA472931}	{BF4E1516-20F9-4D0B-AFEE-15FB1FBBBBBE}	0.988713	267.361	98362.8	2.67361e+08	199414	745.862	11	4	1664	95	1.03997	NA	NA	0	0	0	0	0	0	14	34	952	34	-5	39	8	25	25	1	396	93	2	100	252	8	8	153	157	0	0
491	CHARKENT	BALKH	AFGHANISTAN	{E7B628BD-163B-47A8-88FD-66ADE1D89C93}	67.2403	36.3679	{23948E18-4072-40F1-B0D9-E1903DBA6C6D}	{83D4C5E8-BAFA-439C-82B3-70DAEAEB003A}	{BF4E1516-20F9-4D0B-AFEE-15FB1FBBBBBE}	1.78334	1076.45	179189	1.07645e+09	49230.1	45.7338	1	4	1611	100	8.35143	NA	NA	0	0	0	0	0	0	11	32	942	31	-6	38	5	21	23	0	289	64	0	89	166	2	4	106	114	0	0
293	CHARKH	LOGAR	AFGHANISTAN	{C1B01C08-3612-4B4E-9DC8-C5381EC86883}	68.9196	33.8159	{358BAB07-8E24-4CC3-9D7A-6974BAB4E8B7}	{D028FC30-13C7-4B0C-8511-6E574F003CE1}	{BF4E1516-20F9-4D0B-AFEE-15FB1FBBBBBE}	0.806918	286.257	79881.5	2.86257e+08	56700.5	198.075	29	4	2206	100	NA	NA	NA	0	0	0	0	0	0	8	32	1033	29	-13	43	3	19	21	-4	268	57	1	85	152	11	13	107	101	0	0
416	CHARSADRA	GHOR	AFGHANISTAN	{A678D9F2-48A6-46F5-BC17-1538091471FF}	65.1179	35.1194	{CCACF87B-6F0E-4D07-BA5C-AE71D57D2028}	{15CF9E4C-EC0F-4DCB-86FF-8B7F6D57EC48}	{BF4E1516-20F9-4D0B-AFEE-15FB1FBBBBBE}	2.1406	1296.83	209380	1.29683e+09	52305.1	40.333	18	6	2395	100	NA	NA	NA	0	0	0	0	0	0	5	34	955	25	-14	39	-4	15	16	-7	303	62	0	81	158	1	5	125	92	0	0
375	CHAWKAY	KUNAR	AFGHANISTAN	{07F530EF-DAEB-4BF4-8474-7053251944E6}	70.8665	34.74	{89F23AFB-4F8D-438E-A0F6-486D1BDDBDA4}	{C7E2FD4B-5026-4433-8FCB-D65171DDEE71}	{BF4E1516-20F9-4D0B-AFEE-15FB1FBBBBBE}	0.78165	245.215	78368.7	2.45215e+08		0	15	10	1514	91.6667	7.33434	16.6667	NA	0	0	0	0	0	0	16	36	815	33	0	33	11	18	26	6	613	138	17	84	344	55	65	155	84	0	0
505	CHEMTAL	BALKH	AFGHANISTAN	{8C862CC5-41E7-4707-9DF2-D9BD7CEC664A}	66.6009	36.5178	{27D3981C-72E8-4154-B6F5-25EEE05A6E02}	{83D4C5E8-BAFA-439C-82B3-70DAEAEB003A}	{BF4E1516-20F9-4D0B-AFEE-15FB1FBBBBBE}	2.42844	1809.53	238073	1.80953e+09	107852	59.6023	61	2	807	50	NA	NA	NA	0	0	0	0	0	0	15	33	1014	37	-3	41	7	26	28	3	225	54	0	93	128	0	1	97	217	0	0
360	CHISHT-E-SHARIF	HIRAT	AFGHANISTAN	{9716A1BB-CB19-490B-A4CF-D68D23B3A04B}	63.9571	34.4452	{514CBBE6-143B-467B-8299-95F16628ADCA}	{6F6C618E-4D55-47E2-860F-45A5AE47996D}	{BF4E1516-20F9-4D0B-AFEE-15FB1FBBBBBE}	3.02373	2506.37	299483	2.50637e+09	40158.4	16.0225	7	6	2533	100	8.34411	NA	NA	0	0	0	0	0	0	4	35	977	24	-16	41	-8	14	15	-8	311	69	0	99	186	0	2	184	152	0	0
253	CHORA	URUZGAN	AFGHANISTAN	{6CDFB131-2997-4891-8958-0C9EF34E8A9F}	66.2627	32.9301	{B42858F8-450A-4DF9-A3F1-1105E1562889}	{B778190E-DB23-4161-8C1F-9845E84B5C9B}	{BF4E1516-20F9-4D0B-AFEE-15FB1FBBBBBE}	3.60047	3033.92	365444	3.03392e+09	59784.1	19.7052	10	6	2198	100	1.75392	11.1111	NA	1	1	0	0	0	0	8	34	1010	31	-12	43	-1	21	21	-4	269	74	0	102	166	0	0	153	197	0	3
463	DAHANA-E-GHORI	BAGHLAN	AFGHANISTAN	{D719969F-1F11-40D1-9894-C3E538844517}	68.4584	35.823	{2265F36B-BF43-4F83-91C3-F6769F052526}	{75901755-1F82-4F44-BAC0-FC44423A69A2}	{BF4E1516-20F9-4D0B-AFEE-15FB1FBBBBBE}	1.87659	1453.44	188225	1.45344e+09	75262.9	51.7826	10	6	1566	92.8571	NA	NA	NA	1	0	0	1	0	0	12	32	951	33	-5	38	7	23	24	0	360	83	0	97	221	2	3	131	215	0	0
188	DAMAN	KANDAHAR	AFGHANISTAN	{EF90212F-93BB-4FDE-A774-F36D69111933}	65.78	31.2081	{88120744-6736-43B2-A2D4-2A185300BC1A}	{C00D3F37-6A06-4A88-B3C6-8D8F9F33C738}	{BF4E1516-20F9-4D0B-AFEE-15FB1FBBBBBE}	4.42139	4109.4	458355	4.1094e+09	48427.7	11.7846	2	0	1183	94.1176	1.55251	NA	NA	0	0	0	0	0	0	19	41	945	41	0	41	9	24	30	7	186	48	0	110	130	4	6	113	135	0	0
298	DAND WA PATAN	PAKTYA	AFGHANISTAN	{5C62D162-D0CA-48BA-AF5B-E4F7695DFACA}	69.9114	33.7858	{E93494F2-3431-4DA1-BF6A-FB652C0BDB2F}	{B2A7364C-EE9B-4E9A-8508-80A24A31CAE3}	{BF4E1516-20F9-4D0B-AFEE-15FB1FBBBBBE}	0.783166	194.163	80278.6	1.94163e+08	61288.7	315.656	6	5	2084	100	NA	NA	1	0	0	0	0	0	0	12	35	831	28	-6	34	6	10	21	1	653	116	16	54	279	63	175	157	70	1	0
397	DANGAM	KUNAR	AFGHANISTAN	{B9BB018B-4ADA-4F4C-BB2F-B73756F78B15}	71.429	34.9954	{09E92F4A-958D-430A-BDE3-BB69AB705219}	{C7E2FD4B-5026-4433-8FCB-D65171DDEE71}	{BF4E1516-20F9-4D0B-AFEE-15FB1FBBBBBE}	0.683174	197.186	68566.9	1.97186e+08	47162.8	239.179	15	13	2000	100	NA	NA	1	0	0	0	0	0	0	14	35	832	31	-1	33	8	15	24	4	713	142	23	67	353	78	104	180	81	1	0
424	DARA	PANJSHER	AFGHANISTAN	{619302E8-6503-43E1-89AD-B6597523D8B3}	69.7696	35.2358	{96218258-87F4-42C1-BB88-C4669D86EC37}	{47C1A2D0-7B3E-49E9-8F88-6BD1E9C9761F}	{BF4E1516-20F9-4D0B-AFEE-15FB1FBBBBBE}	1.39423	712.161	139351	7.12161e+08	20871.3	29.307	0	14	3812	100	NA	NA	NA	0	0	0	0	0	0	0	28	809	15	-15	31	-6	9	9	-10	1113	249	7	93	642	38	46	381	90	0	0
471	DARA-E- SUF-E- PAYIN	SAMANGAN	AFGHANISTAN	{EF0E7624-6522-43AD-BA6C-579D4C3A0FDA}	67.3472	36.025	{F3E105BD-0AB8-4C43-B2E8-1FE2E6788C14}	{4EADFB9D-0348-4E4A-8434-6D069A2ADEEB}	{BF4E1516-20F9-4D0B-AFEE-15FB1FBBBBBE}	2.1273	1341.36	211449	1.34136e+09	78607.2	58.6026	9	2	1717	83.3333	2.08364	NA	NA	0	0	0	0	0	0	10	33	949	31	-7	38	5	21	22	0	268	58	0	90	155	3	4	93	312	0	0
458	DARA-E SUF-E-BALA	SAMANGAN	AFGHANISTAN	{9FD7D9C8-B72F-473D-9D92-6E34825F16E7}	67.2825	35.6807	{57B2A421-7FB4-408F-8A74-9FAC3371EBE1}	{4EADFB9D-0348-4E4A-8434-6D069A2ADEEB}	{BF4E1516-20F9-4D0B-AFEE-15FB1FBBBBBE}	3.52359	2890.32	348447	2.89032e+09	69608.2	24.0832	4	6	2675	100	2.73187	NA	NA	0	0	0	0	0	0	4	32	898	23	-12	36	-1	14	15	-6	360	81	0	88	207	7	11	112	257	0	0
371	DARA-E-NUR	NANGARHAR	AFGHANISTAN	{89E0A6EE-D95E-42DF-850D-81966053A72A}	70.5859	34.7065	{8F67875A-EBE0-4EF3-9A5D-7B6E63CB5964}	{DD57CED5-47B9-458C-BCC0-9A3E6D1F0CF3}	{BF4E1516-20F9-4D0B-AFEE-15FB1FBBBBBE}	0.647954	258.508	66074.7	2.58508e+08	56621.8	219.033	0	12	1877	100	NA	NA	NA	0	0	0	0	0	0	14	36	801	30	-2	32	8	15	23	4	684	151	20	80	376	62	82	174	67	0	0
398	DARA-E-PECH	KUNAR	AFGHANISTAN	{AAFA3332-6401-4887-8BA2-17FDB45EB6C6}	70.9164	34.9531	{67374AA3-2158-433F-B2CB-B25979F44A3F}	{C7E2FD4B-5026-4433-8FCB-D65171DDEE71}	{BF4E1516-20F9-4D0B-AFEE-15FB1FBBBBBE}	1.09824	549.274	110202	5.49274e+08	104194	189.694	26	12	1956	100	NA	11.1111	NA	0	0	0	0	0	0	14	35	829	31	-2	33	8	16	24	3	688	151	19	80	377	65	73	181	172	0	0
525	DARAYEM	BADAKHSHAN	AFGHANISTAN	{FB6BDD33-8D32-43EA-A5FA-E89AE2195AAD}	70.4665	36.8721	{F4DBF170-5C6A-42C9-A441-588B43FDCAB4}	{9359ADDC-2C7B-49D6-B5C5-93CC8ABFFF20}	{BF4E1516-20F9-4D0B-AFEE-15FB1FBBBBBE}	1.29543	560.568	126812	5.60568e+08	55968.6	99.8427	3	8	2303	100	NA	NA	NA	0	0	0	0	0	0	8	32	910	28	-8	36	8	19	19	-2	558	119	1	87	308	9	18	173	129	0	0
559	DARQAD	TAKHAR	AFGHANISTAN	{9C873F83-58E8-4EDB-A3B8-86E56BB90157}	69.4936	37.4568	{D72C708E-13D9-4628-83EA-143F1016B83C}	{6BA25A23-46EF-4364-A63D-3F8B2D1D7359}	{BF4E1516-20F9-4D0B-AFEE-15FB1FBBBBBE}	1.05573	402.867	104840	4.02867e+08	42392.1	105.226	8	0	443	100	NA	NA	NA	0	0	0	0	0	0	16	34	950	37	-1	39	11	26	28	4	425	97	1	89	240	4	6	160	41	0	0
568	DARWAZ	BADAKHSHAN	AFGHANISTAN	{591C77E5-47BA-427A-B807-EE92010D0BE3}	70.9118	38.2292	{F0A04391-73A3-40C2-B26E-C60774C39781}	{9359ADDC-2C7B-49D6-B5C5-93CC8ABFFF20}	{BF4E1516-20F9-4D0B-AFEE-15FB1FBBBBBE}	1.69801	1231.86	168970	1.23186e+09	41673.4	33.8297	4	15	3494	100	NA	NA	NA	0	0	0	0	0	0	0	28	903	18	-15	34	-1	11	11	-10	640	103	9	58	290	38	52	193	149	0	0
567	DARWAZ-E-BALLA	BADAKHSHAN	AFGHANISTAN	{775C26B3-5AAA-4C94-92B9-85CDC7FF5455}	71.1516	38.1245	{3A24AC69-929A-4B17-A555-0C80627463B6}	{9359ADDC-2C7B-49D6-B5C5-93CC8ABFFF20}	{BF4E1516-20F9-4D0B-AFEE-15FB1FBBBBBE}	2.1293	1295.3	215492	1.2953e+09	40435.2	31.2168	2	16	3279	100	2.73187	NA	NA	0	0	0	0	0	0	2	28	913	21	-14	35	0	13	13	-9	541	88	7	60	246	30	39	160	109	0	0
465	DARZAB	JAWZJAN	AFGHANISTAN	{81B28889-FF86-4031-9C71-F7B66A90E43E}	65.3728	36.0044	{9A570768-AB0B-4F41-8378-4050A1BC4EC9}	{C86A37AE-89CC-424E-BE5E-2A31CAE93E97}	{BF4E1516-20F9-4D0B-AFEE-15FB1FBBBBBE}	1.30264	478.387	129193	4.78387e+08	65343.7	136.592	14	4	1385	100	NA	NA	NA	0	0	0	0	0	0	11	34	954	32	-6	39	5	21	23	0	319	70	0	88	176	2	4	128	82	0	0
544	DASHT-E- QALA	TAKHAR	AFGHANISTAN	{C13EA598-5CF6-4871-9AD8-47D7D3793B29}	69.4996	37.2032	{DE97A203-BD27-48A8-8BE0-7FF57C0AF7A5}	{6BA25A23-46EF-4364-A63D-3F8B2D1D7359}	{BF4E1516-20F9-4D0B-AFEE-15FB1FBBBBBE}	0.893507	337.863	89270.7	3.37863e+08	64857.7	191.964	3	0	456	100	NA	NA	NA	0	0	0	0	0	0	17	33	1026	39	-2	41	11	27	29	4	406	93	1	90	230	4	5	151	53	0	0
530	DASHT-E-ARCHI	KUNDUZ	AFGHANISTAN	{5E7C27EE-F650-4AA6-9F83-9C3732703218}	69.157	36.9632	{4EB12B3D-B667-49C8-A67B-FEE6E3F77106}	{F5A39A6A-C255-4E4F-86F2-A54ED861AF43}	{BF4E1516-20F9-4D0B-AFEE-15FB1FBBBBBE}	1.28272	859.123	127743	8.59123e+08	89115.8	103.729	11	1	520	93.75	2.91176	NA	NA	0	0	0	0	0	0	17	32	1053	40	-2	42	11	28	30	4	351	81	0	92	202	3	4	134	170	0	0
502	DAWLATABAD	FARYAB	AFGHANISTAN	{24CE8B9C-71DD-47F1-8D8D-2816CDA95516}	65.0543	36.5363	{5681821F-B967-48BA-80F6-1C2220DE2FE7}	{64C39AFF-7901-4C7E-B9C0-CC223F32B1F5}	{BF4E1516-20F9-4D0B-AFEE-15FB1FBBBBBE}	2.75522	2738.4	268042	2.7384e+09	82382.7	30.0842	21	1	480	100	1.42446	NA	NA	0	0	0	0	0	0	16	34	1033	39	-3	42	5	29	29	3	268	64	0	95	156	1	1	127	81	0	0
535	DAWLATABAD	BALKH	AFGHANISTAN	{F33CAA78-5E11-480B-AEDC-3DB6FB2D36A6}	66.798	37.0643	{5C93519A-A268-4190-81BA-E6DE05711FCB}	{83D4C5E8-BAFA-439C-82B3-70DAEAEB003A}	{BF4E1516-20F9-4D0B-AFEE-15FB1FBBBBBE}	1.95101	1643	185127	1.643e+09	100235	61.0073	20	0	296	81.25	1.42446	NA	NA	0	0	0	0	0	0	17	33	1051	40	-1	42	6	28	30	4	176	46	0	97	104	0	1	78	122	0	0
413	DAWLATSHAH	LAGHMAN	AFGHANISTAN	{501E5C9A-AC10-45C4-96FD-06594FB49E87}	69.9993	35.0358	{D4F826DD-E2BF-4222-B56E-A35C248DE039}	{D2D33F46-9BC2-4ECB-8384-E1F43111B46B}	{BF4E1516-20F9-4D0B-AFEE-15FB1FBBBBBE}	1.33788	741.852	133806	7.41852e+08	67610.1	91.1369	3	12	2999	85.7143	NA	NA	NA	0	0	0	0	0	0	5	31	817	21	-11	32	0	14	15	-5	904	201	10	90	533	46	50	293	98	0	0
378	DAWLATYAR	GHOR	AFGHANISTAN	{17D340FE-15A1-4A39-A343-8BB93763E5EF}	65.7515	34.5802	{9F417FA3-9169-4CF4-BF87-8FE84B109E27}	{15CF9E4C-EC0F-4DCB-86FF-8B7F6D57EC48}	{BF4E1516-20F9-4D0B-AFEE-15FB1FBBBBBE}	2.02861	1701.11	205914	1.70111e+09	52829.8	31.0561	19	3	2772	100	NA	NA	NA	0	0	0	0	0	0	3	34	1016	24	-17	42	-2	14	15	-9	293	55	0	80	158	3	5	112	189	0	0
222	DAYCHOPAN	ZABUL	AFGHANISTAN	{D8F56A04-7751-42BC-A9E6-15F02CE527C3}	66.6912	32.6132	{0B233981-9846-4AC0-94F7-9D00F80FE6C6}	{5B53F344-E1ED-433E-BACB-445FFCDE5BA6}	{BF4E1516-20F9-4D0B-AFEE-15FB1FBBBBBE}	2.63703	1640.45	267174	1.64045e+09	26183.6	15.9612	8	5	2507	33.3333	9.57121	NA	NA	0	0	0	0	0	0	7	33	1009	28	-14	43	-5	19	19	-5	286	85	0	106	176	0	0	172	167	0	0
339	DAYMIRDAD	WARDAK	AFGHANISTAN	{B2D324C2-167C-4A91-946A-D57A6D77DE59}	68.3054	34.2187	{3114AA1B-25B6-42F2-90A0-35DF8D2AB5B3}	{65700485-D06A-454C-ACE0-F99DC1807255}	{BF4E1516-20F9-4D0B-AFEE-15FB1FBBBBBE}	1.941	956.381	195207	9.56381e+08	45677.4	47.7607	5	5	2918	100	NA	NA	NA	0	0	0	0	0	0	3	32	969	23	-16	40	-2	14	15	-9	323	71	0	91	191	4	5	119	188	0	0
317	DEHBALA	NANGARHAR	AFGHANISTAN	{78726410-873D-49FC-9B8F-48B6CAF2BA88}	70.4437	34.0878	{3CC02CBC-1608-4EEE-93F1-F41CD83A4E88}	{DD57CED5-47B9-458C-BCC0-9A3E6D1F0CF3}	{BF4E1516-20F9-4D0B-AFEE-15FB1FBBBBBE}	0.903006	386.719	92971.9	3.86719e+08	62200.1	160.84	17	6	1644	100	NA	NA	1	0	0	0	0	0	0	15	35	837	32	-2	34	9	11	25	4	667	126	16	60	299	69	163	137	87	0	0
504	DEHDADI	BALKH	AFGHANISTAN	{1141A52F-2285-40F3-8DEA-BA503AEC1779}	67.008	36.6368	{4639838B-FB9E-4DAF-BFCA-252D31865848}	{83D4C5E8-BAFA-439C-82B3-70DAEAEB003A}	{BF4E1516-20F9-4D0B-AFEE-15FB1FBBBBBE}	0.743411	258.734	74706.3	2.58734e+08	149214	576.708	7	0	435	83.3333	2.30963	NA	NA	0	0	0	0	0	0	17	32	1041	39	-2	41	6	28	30	4	190	47	0	94	110	0	1	85	76	0	0
171	DEH-E-SHU	HILMAND	AFGHANISTAN	{934485E0-F3E6-42EF-8CB7-365221BAD6B0}	63.175	29.8889	{2B290EC0-BB38-4FC0-9481-922782765C93}	{E64C0CCC-91E6-45F0-8F67-936EF780A76B}	{BF4E1516-20F9-4D0B-AFEE-15FB1FBBBBBE}	4.18413	8911.41	437377	8.91141e+09	36127	4.05402	0	0	842		NA	NA	1	0	0	0	0	0	0	21	41	926	41	1	40	12	31	32	9	53	14	0	89	35	2	2	30	77	1	0
224	DEHRAWUD	URUZGAN	AFGHANISTAN	{25EB86BA-786B-4BDF-90ED-833C116B6623}	65.4694	32.5892	{1AD9032C-841D-46C0-8926-B256DADCE3F3}	{B778190E-DB23-4161-8C1F-9845E84B5C9B}	{BF4E1516-20F9-4D0B-AFEE-15FB1FBBBBBE}	2.42604	1608.32	249608	1.60832e+09	73984.5	46.0011	21	4	1343	100	1.8113	NA	NA	0	0	0	0	0	0	14	36	1000	37	-5	42	3	27	27	1	226	55	0	109	156	1	1	131	162	0	0
369	DEHSABZ	KABUL	AFGHANISTAN	{00DFF140-29DB-4318-B7D9-798178AA58E2}	69.308	34.6655	{0C3A6796-4EFA-4319-BAF4-3BFA85C1455A}	{2ADB892E-A606-482F-9057-9D0A09797E9F}	{BF4E1516-20F9-4D0B-AFEE-15FB1FBBBBBE}	1.01738	461.534	101754	4.61534e+08	128259	277.897	11	1	1820	85.7143	NA	NA	NA	0	0	0	0	0	0	12	34	981	33	-7	40	7	24	24	0	381	88	4	95	234	16	17	141	75	0	0
450	DEHSALAH	BAGHLAN	AFGHANISTAN	{067F645F-11C6-4938-9D89-308871834D1C}	69.3638	35.7448	{8687BF66-D508-4748-9004-C75AFB885663}	{75901755-1F82-4F44-BAC0-FC44423A69A2}	{BF4E1516-20F9-4D0B-AFEE-15FB1FBBBBBE}	1.04193	453.159	103374	4.53159e+08	47034.4	103.792	0	8	2393	100	NA	NA	NA	0	0	0	0	0	0	8	34	845	26	-8	35	3	18	19	-1	710	167	1	99	438	8	11	246	121	0	0
274	DEHYAK	GHAZNI	AFGHANISTAN	{C935E79F-5DEF-47E0-9707-E276DAFA3D0C}	68.6528	33.4749	{8E997757-4C93-4AA2-AE73-DB5AF956E702}	{352B4794-D2AE-47A2-B3FD-629D6643A5D7}	{BF4E1516-20F9-4D0B-AFEE-15FB1FBBBBBE}	1.15823	723.567	117905	7.23567e+08	53048.9	73.3158	63	1	2185	88.8889	10.4943	NA	NA	0	0	0	0	0	0	8	34	1031	29	-14	43	2	19	20	-5	224	44	0	84	121	5	7	97	81	0	0
221	DILA	PAKTIKA	AFGHANISTAN	{FC72F794-0E84-4469-AD99-119D548E97D2}	68.1309	32.5633	{994E5B17-A5EF-4B10-AA1E-D1A1DC6B0F3F}	{934E2F1D-7356-4870-BE15-05A290DF952B}	{BF4E1516-20F9-4D0B-AFEE-15FB1FBBBBBE}	2.08038	1531.35	212026	1.53135e+09	17934.2	11.7113	7	0	2014	100	9.86145	NA	NA	0	0	0	0	0	0	10	34	1041	32	-12	44	-2	22	23	-2	214	48	0	95	124	4	5	124	137	0	0
344	DOLAYNA	GHOR	AFGHANISTAN	{A5F2B8BB-257A-40CB-8367-294FE30D37EA}	65.0172	34.1185	{DE3BDFB4-2F14-4AFC-90CB-09185A4370FF}	{15CF9E4C-EC0F-4DCB-86FF-8B7F6D57EC48}	{BF4E1516-20F9-4D0B-AFEE-15FB1FBBBBBE}	4.56388	4678.23	457538	4.67823e+09	54552.4	11.6609	5	2	2796	100	NA	NA	NA	0	0	0	0	0	0	2	34	1020	24	-18	43	-9	13	14	-10	279	55	0	85	154	2	4	146	267	0	0
455	DOSHI	BAGHLAN	AFGHANISTAN	{98D3579B-B9B3-4452-B4C0-F2298507E8AF}	68.6659	35.6209	{18E31EA4-B4F1-4209-8D9F-5388A89D13E0}	{75901755-1F82-4F44-BAC0-FC44423A69A2}	{BF4E1516-20F9-4D0B-AFEE-15FB1FBBBBBE}	2.72976	1942.49	270686	1.94249e+09	93740.1	48.2577	8	9	1643	91.6667	NA	NA	NA	0	0	0	0	0	0	13	32	940	33	-5	38	7	24	24	1	377	87	0	99	234	3	4	138	206	0	0
427	DUAB	NURISTAN	AFGHANISTAN	{6582F16E-66FE-4F2C-B4D7-0A6AD62A2C07}	70.3778	35.2215	{C130AC88-2038-4159-931A-F6AC4561F800}	{10C1227F-8878-409C-8F08-624A13EBEC9B}	{BF4E1516-20F9-4D0B-AFEE-15FB1FBBBBBE}	1.31152	564.218	130852	5.64218e+08	29657.9	52.5646	3	13	2988	100	NA	NA	NA	0	0	0	0	0	0	6	32	812	22	-9	31	0	15	16	-3	848	185	12	87	485	53	57	261	44	0	0
311	DURBABA	NANGARHAR	AFGHANISTAN	{571990AE-0215-4059-8324-3A2A29E933AD}	70.9688	34.0909	{4590D770-212B-42E6-8622-31ADE3191B2E}	{DD57CED5-47B9-458C-BCC0-9A3E6D1F0CF3}	{BF4E1516-20F9-4D0B-AFEE-15FB1FBBBBBE}	0.793889	317.04	79466	3.1704e+08	37283.6	117.599	2	5	1216	88.8889	12.9282	NA	1	0	0	0	0	0	0	18	36	834	35	1	34	13	19	28	8	532	108	12	68	266	55	90	121	50	1	0
545	EMAMSAHEB	KUNDUZ	AFGHANISTAN	{F075269B-1199-4B9C-B5A8-0F0A5E413666}	68.8474	37.1178	{01F38994-A503-4719-A45F-44A4561CFEF5}	{F5A39A6A-C255-4E4F-86F2-A54ED861AF43}	{BF4E1516-20F9-4D0B-AFEE-15FB1FBBBBBE}	1.92789	1670.58	188047	1.67058e+09	237476	142.152	14	0	383	92.8571	1.0252	NA	NA	0	0	0	0	0	0	17	33	1032	40	-1	41	11	28	30	4	264	62	0	91	150	1	2	107	216	0	0
487	ESHKASHEM	TAKHAR	AFGHANISTAN	{10740036-BB63-40ED-96BA-0682B5DB40D1}	69.3899	36.3673	{3619961A-6E49-44BB-86CD-22EE2D21A5BE}	{6BA25A23-46EF-4364-A63D-3F8B2D1D7359}	{BF4E1516-20F9-4D0B-AFEE-15FB1FBBBBBE}	1.57284	798.75	153901	7.9875e+08	78644	98.4589	9	7	1524	92.3077	2.92736	NA	NA	0	0	0	0	0	0	12	31	951	33	-5	38	7	23	24	0	554	123	1	95	330	5	8	189	138	0	0
543	ESHKMESH	BADAKHSHAN	AFGHANISTAN	{2D133CBE-CEC1-4EC9-BBBF-3279D77EBFF6}	71.4591	36.8459	{68ED011F-DA90-4659-ABD1-F4EEA53FA7B1}	{9359ADDC-2C7B-49D6-B5C5-93CC8ABFFF20}	{BF4E1516-20F9-4D0B-AFEE-15FB1FBBBBBE}	2.47078	1041.81	252197	1.04181e+09	78644	75.4879	0	13	3948	66.6667	NA	NA	NA	0	0	0	0	0	0	0	29	885	17	-17	34	-2	10	10	-11	474	87	6	66	227	33	40	137	50	0	0
381	ESTALEF	KABUL	AFGHANISTAN	{80AC8144-9402-4D0C-BF0A-1346C444A079}	69.0235	34.8485	{8DB27380-E90A-44CF-803E-7A91C7E88530}	{2ADB892E-A606-482F-9057-9D0A09797E9F}	{BF4E1516-20F9-4D0B-AFEE-15FB1FBBBBBE}	0.51935	109.422	50970.5	1.09422e+08	22057.5	201.582	0	9	2628	100	NA	NA	NA	0	0	0	0	0	0	7	32	881	25	-11	36	1	16	17	-4	554	127	2	99	345	10	11	200	55	0	0
217	FARAH	FARAH	AFGHANISTAN	{F0CDA7D3-9955-4842-9120-63775268D39E}	62.2288	32.2445	{390B038F-4962-44BD-9710-B7E4E89C014A}	{9ED7DE38-ACAC-4097-A44A-2F04F43DBE4F}	{BF4E1516-20F9-4D0B-AFEE-15FB1FBBBBBE}	3.87075	3443.8	389042	3.4438e+09	133139	38.6605	46	0	678	97.9592	3.67519	NA	NA	0	0	0	0	0	0	20	37	987	42	0	41	10	32	32	8	74	22	0	107	55	0	0	46	212	0	0
499	FARKHAR	TAKHAR	AFGHANISTAN	{77DB641A-74C0-4604-97F2-08D9E8AE40C1}	69.9608	36.4699	{24C50793-72D5-4298-A921-03B63DF49426}	{6BA25A23-46EF-4364-A63D-3F8B2D1D7359}	{BF4E1516-20F9-4D0B-AFEE-15FB1FBBBBBE}	1.85103	1255.41	183910	1.25541e+09	50995.9	40.6209	0	13	2468	87.5	NA	NA	NA	0	0	0	0	0	0	7	31	873	25	-8	34	1	17	18	-3	697	159	2	92	403	10	17	224	89	0	0
309	FARSI	HIRAT	AFGHANISTAN	{73183181-FF25-4A6F-8901-D7091BF65278}	63.2835	33.8428	{1457F07F-7DB3-4EDC-9E7B-DC1582616950}	{6F6C618E-4D55-47E2-860F-45A5AE47996D}	{BF4E1516-20F9-4D0B-AFEE-15FB1FBBBBBE}	2.47722	2040.18	249547	2.04018e+09	42127.3	20.6488	3	3	2398	100	NA	NA	NA	0	0	0	0	0	0	6	36	988	27	-14	42	-6	16	17	-6	277	67	0	106	181	0	1	181	156	0	0
374	FARZA	KABUL	AFGHANISTAN	{10BA8482-64C2-4360-9D88-D9BC8E260041}	69.0177	34.794	{457574C8-7096-4D87-B432-5D71494E7D3F}	{2ADB892E-A606-482F-9057-9D0A09797E9F}	{BF4E1516-20F9-4D0B-AFEE-15FB1FBBBBBE}	0.502623	89.6221	48374.8	8.96221e+07	23080.5	257.532	0	7	2358	100	NA	NA	NA	0	0	0	0	0	0	9	33	912	28	-9	38	3	20	20	-2	446	103	2	98	278	9	9	163	33	0	0
517	FAYZABAD	JAWZJAN	AFGHANISTAN	{906D83F8-4429-4287-B36D-040220C236F0}	66.3297	36.7045	{80C2BB5B-0221-434D-8089-B489CD38A713}	{C86A37AE-89CC-424E-BE5E-2A31CAE93E97}	{BF4E1516-20F9-4D0B-AFEE-15FB1FBBBBBE}	1.97311	1180.65	193932	1.18065e+09	39857.3	33.7588	20	0	370	100	NA	NA	NA	0	0	0	0	0	0	17	33	1051	40	-2	42	6	28	30	4	196	50	0	96	117	0	1	92	97	0	0
547	FAYZABAD	BADAKHSHAN	AFGHANISTAN	{A061C251-9013-43D5-B4A1-255FFEF2936E}	70.6135	37.2163	{671A7EAF-F212-4A09-B4D3-E82CAC0006F1}	{9359ADDC-2C7B-49D6-B5C5-93CC8ABFFF20}	{BF4E1516-20F9-4D0B-AFEE-15FB1FBBBBBE}	1.24538	493.826	123434	4.93826e+08	107898	218.494	5	7	2122	100	NA	NA	NA	0	0	0	0	0	0	9	32	934	29	-8	37	8	19	20	-2	514	102	1	82	275	9	19	161	195	0	0
476	FERENG WA GHARU	BAGHLAN	AFGHANISTAN	{A66F5829-EFCB-4482-8E7F-48C21D6A6EB2}	69.6814	36.1369	{CDCA985D-58F9-47F1-8818-3C5DA4AAD125}	{75901755-1F82-4F44-BAC0-FC44423A69A2}	{BF4E1516-20F9-4D0B-AFEE-15FB1FBBBBBE}	0.730622	240.485	72428.6	2.40485e+08	22343.1	92.9087	0	13	2649	100	9.07853	NA	NA	0	0	0	0	0	0	6	32	841	24	-9	34	1	16	17	-3	788	185	2	97	474	10	16	262	35	0	0
493	FEROZNAKHCHIR	SAMANGAN	AFGHANISTAN	{81621E1F-CF5F-431A-8FD3-77862561550A}	67.5773	36.4564	{51133D2C-3C3B-454A-942D-AE8A3CB98D06}	{4EADFB9D-0348-4E4A-8434-6D069A2ADEEB}	{BF4E1516-20F9-4D0B-AFEE-15FB1FBBBBBE}	1.40274	1185.3	139573	1.1853e+09	15284	12.8946	0	3	1410	100	NA	NA	NA	0	0	0	0	0	0	12	32	964	33	-5	39	6	23	24	0	292	65	0	90	167	2	4	107	29	0	0
286	GARDEZ	PAKTYA	AFGHANISTAN	{5C3E145D-5075-4C62-B40E-BFC29D7B102A}	69.242	33.6014	{A98D1CC4-D7D7-4C41-A673-FF16E899AD24}	{B2A7364C-EE9B-4E9A-8508-80A24A31CAE3}	{BF4E1516-20F9-4D0B-AFEE-15FB1FBBBBBE}	1.47127	707.883	147213	7.07883e+08	163172	230.507	21	3	2585	90.4762	2.7491	NA	NA	0	0	0	0	0	0	7	33	983	27	-13	40	1	14	19	-5	392	80	2	77	212	23	34	151	191	0	0
176	GARMSER	HILMAND	AFGHANISTAN	{13BE73BD-022F-4A77-BE7E-313554A28C5B}	64.1693	30.3178	{8E2DBBD1-BCEB-458C-9631-E2DD51523E5C}	{E64C0CCC-91E6-45F0-8F67-936EF780A76B}	{BF4E1516-20F9-4D0B-AFEE-15FB1FBBBBBE}	5.87128	16554.8	618046	1.65548e+10	189015	11.4175	8	0	967	90.9091	0.934248	NA	1	1	1	0	0	0	0	20	41	929	41	0	41	11	31	31	9	85	22	0	94	54	2	2	51	298	1	1
449	GARZIWAN	FARYAB	AFGHANISTAN	{DC35C576-DDE1-4C9A-AFD4-FAB29495FD2B}	65.283	35.6324	{0845695D-C3ED-492E-A534-B1A2EC084FE0}	{64C39AFF-7901-4C7E-B9C0-CC223F32B1F5}	{BF4E1516-20F9-4D0B-AFEE-15FB1FBBBBBE}	2.34063	1868.27	231990	1.86827e+09	109469	58.5936	11	4	2112	100	NA	NA	NA	0	0	0	0	0	0	6	34	941	27	-11	39	0	16	18	-4	326	68	0	83	173	2	5	127	70	0	0
227	GELAN	GHAZNI	AFGHANISTAN	{85028329-C374-4629-A266-B7D69B0F7AA6}	67.6546	32.7134	{76FC5EEF-595B-4076-B595-65F1F1C973A0}	{352B4794-D2AE-47A2-B3FD-629D6643A5D7}	{BF4E1516-20F9-4D0B-AFEE-15FB1FBBBBBE}	1.8531	1110.75	185581	1.11075e+09	41097	36.9993	17	0	2023	100	NA	NA	NA	0	0	0	0	0	0	10	33	1080	32	-13	45	-4	23	23	-4	216	56	0	105	134	0	0	134	242	0	0
425	GHAZIABAD	KUNAR	AFGHANISTAN	{7409A711-4449-4098-8EEE-1EF3A035142C}	71.3298	35.2327	{30F9858D-D487-4663-BAD4-B0BEFA169F49}	{C7E2FD4B-5026-4433-8FCB-D65171DDEE71}	{BF4E1516-20F9-4D0B-AFEE-15FB1FBBBBBE}	1.12338	561.066	112351	5.61066e+08	72790.8	129.737	9	12	2434	100	NA	NA	NA	0	0	0	0	0	0	11	34	802	27	-4	31	5	12	21	1	668	134	22	69	338	73	91	171	97	0	0
276	GHAZNI	GHAZNI	AFGHANISTAN	{D79FE34F-8BC6-4783-84D6-5BBB46314456}	68.4367	33.5342	{EB43880A-773F-4D4C-B40B-AC52099FDC79}	{352B4794-D2AE-47A2-B3FD-629D6643A5D7}	{BF4E1516-20F9-4D0B-AFEE-15FB1FBBBBBE}	0.988983	359.624	98729.9	3.59624e+08	187827	522.288	53	1	2221	96.4286	3.1241	3.57143	NA	0	0	0	0	0	0	7	33	1024	28	-14	43	1	17	19	-6	205	40	0	83	111	2	3	88	134	0	0
204	GHORAK	KANDAHAR	AFGHANISTAN	{BE129C42-F29B-4B7B-B391-E608BF504667}	65.2038	32.0446	{89535731-DE0E-438B-BEB4-871D3F92736A}	{C00D3F37-6A06-4A88-B3C6-8D8F9F33C738}	{BF4E1516-20F9-4D0B-AFEE-15FB1FBBBBBE}	2.08205	1440.84	212631	1.44084e+09	17725.7	12.3023	33	2	1400	66.6667	NA	NA	NA	1	1	0	0	0	0	15	39	970	38	-4	42	5	27	27	3	204	50	0	110	142	1	1	124	53	0	1
411	GHORBAND	PARWAN	AFGHANISTAN	{C4A76AD2-948B-4D0D-B0B4-6DEA7614397F}	68.7877	35.0108	{CABEF69E-1B9D-45F1-BE6B-89D90867B26E}	{4B015AC5-0244-4405-A3EF-4FAFAA472931}	{BF4E1516-20F9-4D0B-AFEE-15FB1FBBBBBE}	1.46986	894.627	148462	8.94627e+08	104012	116.263	3	9	2819	100	2.14394	NA	NA	0	0	0	0	0	0	6	33	852	23	-12	35	0	15	16	-5	586	138	1	99	365	6	9	206	167	0	0
460	GHORMACH	FARYAB	AFGHANISTAN	{604D15C5-4378-4561-B318-AE601DBBED97}	63.7802	35.7244	{9A0A7EA8-402B-4102-A160-8043C1836279}	{64C39AFF-7901-4C7E-B9C0-CC223F32B1F5}	{BF4E1516-20F9-4D0B-AFEE-15FB1FBBBBBE}	2.23071	1978.32	225072	1.97832e+09	70185.3	35.4772	0	1	739	100	NA	NA	NA	0	0	0	0	0	0	14	34	1008	37	-4	41	3	27	27	2	354	87	0	98	207	2	2	170	143	0	0
380	GHORYAN	HIRAT	AFGHANISTAN	{2940EB0D-0746-4496-866D-B21FD0989303}	61.1515	34.1806	{A16AF417-5ACA-4AD8-9FC0-13EC48E4B39F}	{6F6C618E-4D55-47E2-860F-45A5AE47996D}	{BF4E1516-20F9-4D0B-AFEE-15FB1FBBBBBE}	4.69083	7412.26	473390	7.41226e+09	111082	14.9862	8	0	853	93.3333	2.66539	NA	NA	0	0	0	0	0	0	17	38	905	37	-2	39	7	26	28	5	220	50	0	98	131	0	1	109	103	0	0
246	GIRO	GHAZNI	AFGHANISTAN	{B2D1FC97-C4BE-4C40-B4FB-7167BA62F726}	68.3459	33.0631	{D55DF1D3-31F2-48F6-A93E-3A098CCE628C}	{352B4794-D2AE-47A2-B3FD-629D6643A5D7}	{BF4E1516-20F9-4D0B-AFEE-15FB1FBBBBBE}	1.51069	885.079	151538	8.85079e+08	30724.2	34.7135	13	1	2160	100	NA	NA	NA	0	0	0	0	0	0	9	33	1051	30	-14	44	-3	20	21	-5	208	41	0	86	109	3	4	104	148	0	0
282	GIZAB	DAYKUNDI	AFGHANISTAN	{B2F13561-55E6-47FF-8414-B761DC5AC186}	66.2786	33.4039	{8A3456FF-0410-4701-8958-12C4019A6AC7}	{489BDCD1-FAA1-4C21-B53D-3B2B18AEF6B7}	{BF4E1516-20F9-4D0B-AFEE-15FB1FBBBBBE}	4.61017	3751.47	465257	3.75147e+09	104504	27.8568	27	8	2287	100	NA	20	NA	0	0	0	0	0	0	7	32	1028	29	-13	43	-1	20	20	-5	256	64	0	94	150	1	1	132	221	0	0
226	GOMAL	PAKTIKA	AFGHANISTAN	{1CCA95A7-1671-4E64-A954-594B839C2489}	68.9477	32.3888	{4CE57634-F058-4AC8-9563-D62A48BD2A58}	{934E2F1D-7356-4870-BE15-05A290DF952B}	{BF4E1516-20F9-4D0B-AFEE-15FB1FBBBBBE}	3.365	4082.58	346190	4.08258e+09	25274.6	6.19083	6	2	2052	100	NA	20	1	0	0	0	0	0	0	12	34	924	30	-7	38	1	15	23	0	275	48	3	68	131	16	39	119	178	0	0
478	GOSFANDI	SAR-E-PUL	AFGHANISTAN	{3E27CE6F-6B8C-440A-9B45-EE73975C7834}	66.4506	36.0629	{15790292-96E8-4FF8-96CE-75283E2AED30}	{35664E84-B6EE-4779-901E-14CA22A1255E}	{BF4E1516-20F9-4D0B-AFEE-15FB1FBBBBBE}	2.33887	1092.33	234780	1.09233e+09	46328.6	42.4127	9	2	1249	100	NA	NA	NA	0	0	0	0	0	0	13	34	979	34	-5	40	6	23	25	0	249	56	0	89	142	1	2	97	154	0	0
348	GOSHTA	NANGARHAR	AFGHANISTAN	{40ED3FFF-B52E-4872-929B-EBC32FE82655}	70.8592	34.4445	{B48FA9A0-EDB8-4E62-B785-6B054B4743DB}	{DD57CED5-47B9-458C-BCC0-9A3E6D1F0CF3}	{BF4E1516-20F9-4D0B-AFEE-15FB1FBBBBBE}	1.15014	490.935	115829	4.90935e+08	66798.7	136.064	0	3	890	88.8889	NA	NA	1	0	0	0	0	0	0	20	37	863	39	2	36	15	22	31	9	410	93	7	83	231	38	42	105	75	1	0
367	GULDARA	KABUL	AFGHANISTAN	{E37226AC-4F9D-464A-84DC-2FC43D743B2E}	68.9953	34.748	{0B6F0D72-CA7A-45E7-989C-0A56A13AA3D1}	{2ADB892E-A606-482F-9057-9D0A09797E9F}	{BF4E1516-20F9-4D0B-AFEE-15FB1FBBBBBE}	0.43256	75.7241	42008.4	7.57241e+07	17190.3	227.012	0	8	2451	100	5.73723	NA	NA	0	0	0	0	0	0	8	32	911	26	-10	37	2	19	19	-3	460	106	2	97	285	10	10	167	58	0	0
238	GULESTAN	FARAH	AFGHANISTAN	{7E282284-6C41-4C85-BA77-A34B478C0EE9}	63.595	32.6416	{28BB5A97-6D0C-4CDA-9DD4-3E2778F3A050}	{9ED7DE38-ACAC-4097-A44A-2F04F43DBE4F}	{BF4E1516-20F9-4D0B-AFEE-15FB1FBBBBBE}	5.50427	7051.6	556359	7.0516e+09	63864.8	9.05678	3	3	1434	85.7143	NA	NA	NA	0	0	0	0	0	0	15	37	981	37	-4	42	4	27	27	2	153	41	0	110	104	0	0	100	343	0	0
441	GULRAN	HIRAT	AFGHANISTAN	{F2A95A52-B78D-4E84-BEAB-1D7B94181249}	61.5714	35.1393	{24846611-DE11-4724-94C5-09BA7BF01B0E}	{6F6C618E-4D55-47E2-860F-45A5AE47996D}	{BF4E1516-20F9-4D0B-AFEE-15FB1FBBBBBE}	3.98352	6167.79	403627	6.16779e+09	144463	23.4221	4	1	839	100	NA	NA	NA	0	0	0	0	0	0	15	39	886	36	-2	38	10	25	26	4	304	69	0	95	173	0	1	136	397	0	0
251	GURBUZ	KHOST	AFGHANISTAN	{B40C7C6C-3389-4B21-A507-F887AEF19C5B}	69.9505	33.1958	{D229DEAE-25AC-43DC-9F4F-BE80B1DD2EDE}	{851E47E6-1A68-40BE-9E6A-89672AC48856}	{BF4E1516-20F9-4D0B-AFEE-15FB1FBBBBBE}	0.880731	408.243	88362.5	4.08243e+08	53754.3	131.672	0	3	1497	100	NA	NA	1	0	0	0	0	0	0	16	36	831	33	-2	35	12	12	26	5	513	83	11	55	186	46	174	112	85	1	0
323	GUZARA	HIRAT	AFGHANISTAN	{E45752BD-8DD2-4038-9F0A-8AE00ED202A5}	62.0387	34.0355	{A432A160-5543-4A54-9F11-EBA8F4A3F9DF}	{6F6C618E-4D55-47E2-860F-45A5AE47996D}	{BF4E1516-20F9-4D0B-AFEE-15FB1FBBBBBE}	3.42857	2656.87	342848	2.65687e+09	217865	82.0006	10	1	1196	94.1176	4.7781	NA	NA	0	0	0	0	0	0	15	37	943	36	-4	40	5	25	27	3	239	51	0	101	147	0	1	133	261	0	0
481	GUZARGAH-E- NUR	BAGHLAN	AFGHANISTAN	{F54D4B93-B805-4A41-9ECA-0974209F519D}	69.5747	36.2295	{39607D3A-A4B2-4589-93C0-15ED1FC5A0F4}	{75901755-1F82-4F44-BAC0-FC44423A69A2}	{BF4E1516-20F9-4D0B-AFEE-15FB1FBBBBBE}	0.981095	417.15	97226.8	4.1715e+08	16053.3	38.4832	6	16	2619	100	NA	NA	NA	0	0	0	0	0	0	6	31	833	23	-9	33	1	16	16	-3	794	186	1	96	474	9	15	265	37	0	0
235	GYAN	PAKTIKA	AFGHANISTAN	{D68C6D82-1C94-4B18-A886-2694A37A1E83}	69.3997	32.9748	{C61DA1A7-695F-4A28-A1E7-4335238DC020}	{934E2F1D-7356-4870-BE15-05A290DF952B}	{BF4E1516-20F9-4D0B-AFEE-15FB1FBBBBBE}	0.66384	225.418	67263.1	2.25418e+08	16596.5	73.6256	4	3	2158	100	6.98861	NA	1	0	0	0	0	0	0	11	35	891	28	-8	36	5	12	21	0	381	64	7	59	167	28	75	130	72	1	0
526	HAZARSUMUCH	TAKHAR	AFGHANISTAN	{1C610B30-B097-47A2-9701-CB64C382A320}	69.5697	36.9263	{A419A0C4-F323-4163-B365-2A99EF88B697}	{6BA25A23-46EF-4364-A63D-3F8B2D1D7359}	{BF4E1516-20F9-4D0B-AFEE-15FB1FBBBBBE}	0.99132	345.708	98576.3	3.45708e+08	18894.6	54.6548	0	3	955	100	NA	NA	NA	0	0	0	0	0	0	15	32	997	37	-3	40	9	26	27	2	509	112	1	91	291	5	8	177	60	0	0
492	HAZRAT-E- SULTAN	SAMANGAN	AFGHANISTAN	{5DFCD827-F6E5-4266-A858-8D7E7D61F01D}	67.8651	36.383	{5ADB4437-D412-4E92-9BE9-203E5050CAE3}	{4EADFB9D-0348-4E4A-8434-6D069A2ADEEB}	{BF4E1516-20F9-4D0B-AFEE-15FB1FBBBBBE}	2.41907	1485.96	235232	1.48596e+09	60079.4	40.4313	0	2	1168	66.6667	NA	NA	NA	0	0	0	0	0	0	14	32	996	35	-4	40	8	25	26	2	277	62	0	92	161	2	3	102	82	0	0
335	HERAT	HIRAT	AFGHANISTAN	{0DD15337-066E-4B34-98D1-8B687F09B7B0}	62.1826	34.372	{84762CFA-BE78-4E55-9A0D-A01D8F5626AA}	{6F6C618E-4D55-47E2-860F-45A5AE47996D}	{BF4E1516-20F9-4D0B-AFEE-15FB1FBBBBBE}	0.414472	83.3224	41405.5	8.33224e+07	988106	11858.8	14	0	944	91.1111	0.316485	NA	NA	0	0	0	0	0	0	16	36	957	37	-3	40	5	26	28	4	270	60	0	102	166	0	1	146	35	0	0
370	HESA-E- AWAL-E- BEHSUD	WARDAK	AFGHANISTAN	{1B0A199F-CFC6-406A-992A-BD7E36708F22}	68.1919	34.5312	{8B0979B7-1C13-4FE1-8F0C-7F7905786E04}	{65700485-D06A-454C-ACE0-F99DC1807255}	{BF4E1516-20F9-4D0B-AFEE-15FB1FBBBBBE}	2.0063	1573.39	203866	1.57339e+09	39672.2	25.2145	0	6	3308		NA	NA	NA	0	0	0	0	0	0	1	32	934	20	-18	38	-4	11	12	-10	492	117	1	94	296	8	10	171	526	0	0
333	HESARAK	NANGARHAR	AFGHANISTAN	{694A410D-6311-4769-9921-2B365F7CDB1B}	69.7687	34.2795	{1CA6345C-90EA-45BB-BEB0-4ECBC2AB13FA}	{DD57CED5-47B9-458C-BCC0-9A3E6D1F0CF3}	{BF4E1516-20F9-4D0B-AFEE-15FB1FBBBBBE}	1.57629	669.235	158261	6.69235e+08	66796.2	99.8097	10	6	2140	100	NA	NA	NA	0	0	0	0	0	0	11	35	889	29	-7	37	5	13	22	0	574	124	13	75	310	46	78	169	181	0	0
409	HISA-E- AWAL-E- KOHESTAN	KAPISA	AFGHANISTAN	{9A58B5E9-BEB6-4CDD-BF28-93D7D7F80D7D}	69.3448	35.1386	{00C1ECE7-AE76-4679-A8F6-243B7E043F93}	{E67F3594-3AED-49A6-B8D6-A95FF9EA4ED8}	{BF4E1516-20F9-4D0B-AFEE-15FB1FBBBBBE}	0.459118	87.9806	45408.3	8.79806e+07	79590.3	904.635	0	6	1794	100	NA	NA	NA	0	0	0	0	0	0	13	34	926	33	-5	38	7	24	24	1	485	114	3	100	307	10	10	182	132	0	0
402	HISA-E- DUWUM-E- KOHESTAN	KAPISA	AFGHANISTAN	{0B489DCB-FB30-4245-ADC7-1033A04F3BEE}	69.3325	35.0734	{1C26D20C-7322-4E9C-AAE9-CF16DC875E89}	{E67F3594-3AED-49A6-B8D6-A95FF9EA4ED8}	{BF4E1516-20F9-4D0B-AFEE-15FB1FBBBBBE}	0.392084	53.0103	39083.5	5.30103e+07	65080.1	1227.69	3	0	1522	100	NA	NA	NA	0	0	0	0	0	0	14	34	933	34	-4	38	8	25	26	2	417	98	3	100	266	10	10	156	79	0	0
362	INJIL	HIRAT	AFGHANISTAN	{8541ABA0-7119-473E-945A-F772E7DCD0CB}	62.1794	34.4688	{7C695F12-A40A-4D8E-9852-993F08056D03}	{6F6C618E-4D55-47E2-860F-45A5AE47996D}	{BF4E1516-20F9-4D0B-AFEE-15FB1FBBBBBE}	2.18335	1392.63	219986	1.39263e+09	277320	199.134	4	1	1199	80.5556	1.70089	NA	NA	0	0	0	0	0	0	14	37	927	35	-4	40	4	24	26	3	283	61	0	100	170	0	1	151	329	0	0
407	JABALUSSARAJ	PARWAN	AFGHANISTAN	{AAAC68D3-79F7-4C3E-9E72-4B608B143F5D}	69.1856	35.1227	{516CBFC2-CFF0-46E7-8762-F5F0B38F8415}	{4B015AC5-0244-4405-A3EF-4FAFAA472931}	{BF4E1516-20F9-4D0B-AFEE-15FB1FBBBBBE}	0.657278	116.456	65259.3	1.16456e+08	59620.6	511.958	9	8	1937	100	NA	NA	NA	0	0	0	0	0	0	12	34	924	32	-6	38	6	23	23	0	456	107	2	100	289	8	8	174	120	0	0
278	JAGHATU	GHAZNI	AFGHANISTAN	{365A82F8-1922-4CEF-A254-8A04BCDD0645}	68.0685	33.5282	{DCD75905-9335-4626-804C-855A20C080F9}	{352B4794-D2AE-47A2-B3FD-629D6643A5D7}	{BF4E1516-20F9-4D0B-AFEE-15FB1FBBBBBE}	1.41025	653.752	140682	6.53752e+08	34083.7	52.1355	21	5	2979	100	3.38135	NA	NA	0	0	0	0	0	0	3	32	995	23	-18	41	-2	14	15	-9	306	60	1	86	171	4	5	132	236	0	0
304	JAGHATU	WARDAK	AFGHANISTAN	{457FC9DB-585D-42B5-93BC-15D10745947A}	68.3557	33.8375	{78869025-B8A4-4FFD-B159-E17474BB8E99}	{65700485-D06A-454C-ACE0-F99DC1807255}	{BF4E1516-20F9-4D0B-AFEE-15FB1FBBBBBE}	1.27265	599.093	128721	5.99093e+08	58205	97.1551	7	3	2703	100	NA	NA	NA	0	0	0	0	0	0	5	33	986	25	-16	41	0	15	16	-7	275	55	1	87	157	3	5	108	180	0	0
259	JAGHURI	GHAZNI	AFGHANISTAN	{A4B2E038-9827-48EA-9C6E-3FB1781C5E41}	67.4638	33.1434	{BD11931E-ACED-40F8-B0FB-4D89E6AC1384}	{352B4794-D2AE-47A2-B3FD-629D6643A5D7}	{BF4E1516-20F9-4D0B-AFEE-15FB1FBBBBBE}	2.42716	2092.74	244792	2.09274e+09	150013	71.6824	1	5	2889	75	NA	NA	NA	0	0	0	0	0	0	4	32	1018	25	-17	42	-3	16	16	-8	290	67	0	91	159	2	2	149	870	0	0
284	JAJIMAYDAN	KHOST	AFGHANISTAN	{3B843D89-B049-4FA7-B78B-D7D532ADB6BE}	70.0835	33.644	{2C907995-9CF1-404F-9FDE-CC46242C19B1}	{851E47E6-1A68-40BE-9E6A-89672AC48856}	{BF4E1516-20F9-4D0B-AFEE-15FB1FBBBBBE}	0.80579	354.798	81325.2	3.54798e+08	52944.5	149.224	0	2	1508	100	NA	NA	1	0	0	0	0	0	0	16	37	799	32	-2	34	11	12	25	5	624	94	13	54	230	53	206	118	133	1	0
341	JALALABAD	NANGARHAR	AFGHANISTAN	{7DFC2239-6239-402F-BE9F-9D1CA5E7B0EE}	70.4635	34.4219	{E872AB51-0737-49D0-87ED-1BE79018CA73}	{DD57CED5-47B9-458C-BCC0-9A3E6D1F0CF3}	{BF4E1516-20F9-4D0B-AFEE-15FB1FBBBBBE}	0.213845	23.6112	21171.6	2.36112e+07	258342	10941.5	65	0	571	100	NA	NA	NA	1	0	0	1	0	0	21	36	889	40	3	37	16	22	32	10	240	55	5	82	138	22	24	66	11	0	0
361	JALREZ	WARDAK	AFGHANISTAN	{ED60AE1B-CC02-47AA-A410-3464D6E34762}	68.5821	34.5254	{31F78B13-C29D-4B24-A8BF-E5DB3C042861}	{65700485-D06A-454C-ACE0-F99DC1807255}	{BF4E1516-20F9-4D0B-AFEE-15FB1FBBBBBE}	1.70459	1092.43	170086	1.09243e+09	49020.2	44.8727	19	8	3403	100	NA	NA	NA	0	0	0	0	0	0	1	32	885	19	-16	36	-4	10	12	-9	632	149	2	95	383	11	14	226	199	0	0
223	JANIKHEL	PAKTIKA	AFGHANISTAN	{7F4274C6-8606-4973-A327-F79AC1EAD49E}	68.4805	32.6651	{C2056F34-9000-498F-8E41-52F8587979C1}	{934E2F1D-7356-4870-BE15-05A290DF952B}	{BF4E1516-20F9-4D0B-AFEE-15FB1FBBBBBE}	1.45408	988.588	146855	9.88588e+08	20602.2	20.8401	1	0	2134	66.6667	NA	NA	NA	0	0	0	0	0	0	10	34	1009	31	-11	42	-1	20	22	-2	230	45	1	85	121	10	11	119	125	0	0
569	JANIKHEL	PAKTYA	AFGHANISTAN	{1431ED5B-B93F-48BB-AFB3-8086307F5A33}	69.7873	33.6553	{1B782655-DDB2-47E5-BD95-8FA33B0858D1}	{B2A7364C-EE9B-4E9A-8508-80A24A31CAE3}	{BF4E1516-20F9-4D0B-AFEE-15FB1FBBBBBE}	0.660473	144.981	64808	1.44981e+08	60177	415.068	0	7	2257	100	5.68279	NA	NA	0	0	0	0	0	0	10	35	847	26	-7	34	5	11	20	0	589	106	16	56	262	55	139	160	64	0	0
437	JAWAND	BADGHIS	AFGHANISTAN	{64FA2AA4-1955-48B3-8642-F5935FB680A5}	64.3359	35.0013	{DDB5CE29-2160-4582-88AE-6DDC2487A867}	{FFE0A348-69C0-4F35-8DF3-6F154205D836}	{BF4E1516-20F9-4D0B-AFEE-15FB1FBBBBBE}	4.58964	7130.51	454105	7.13051e+09	107081	15.0173	10	3	2156	77.7778	NA	NA	NA	0	0	0	0	0	0	6	34	976	27	-13	41	-5	16	18	-6	324	67	0	90	184	0	2	165	577	0	0
523	JORM	BADAKHSHAN	AFGHANISTAN	{F90E759E-624E-4E65-8648-3D47F3494896}	70.9064	36.74	{AE439B97-FD07-4DBD-ACDC-CAFC1A2E02DD}	{9359ADDC-2C7B-49D6-B5C5-93CC8ABFFF20}	{BF4E1516-20F9-4D0B-AFEE-15FB1FBBBBBE}	1.91657	1227.05	190660	1.22705e+09	86366.1	70.3852	6	12	2873	100	NA	NA	NA	0	0	0	0	0	0	6	32	881	24	-10	34	5	16	17	-4	428	90	3	83	237	12	21	129	109	0	0
353	KABUL	KABUL	AFGHANISTAN	{BD213780-A2FD-4635-8B84-5E762A511F9E}	69.1541	34.5195	{90C4B818-363D-41D6-A390-BF8728F22E09}	{2ADB892E-A606-482F-9057-9D0A09797E9F}	{BF4E1516-20F9-4D0B-AFEE-15FB1FBBBBBE}	1.16894	349.871	114573	3.49871e+08	3.70772e+06	10597.4	182	1	1827	95.2632	0.478298	NA	NA	0	0	0	0	0	0	12	33	975	32	-8	40	6	23	24	0	324	74	3	93	199	13	13	124	233	0	0
435	KAHMARD	BAMYAN	AFGHANISTAN	{953A83C3-E217-4100-BF8C-3D6B2A6971B9}	67.7757	35.357	{13DC92F6-EBA4-402C-B272-CCDD5605C0BD}	{BC521684-5095-4F3E-9D6B-ACBAE6029B54}	{BF4E1516-20F9-4D0B-AFEE-15FB1FBBBBBE}	2.16807	1407.33	210048	1.40733e+09	36577.6	25.9907	5	9	2499	100	NA	NA	NA	0	0	0	0	0	0	6	33	872	25	-11	36	1	16	17	-4	281	63	0	91	165	5	8	84	85	0	0
229	KAJAKI	HILMAND	AFGHANISTAN	{D4C628AE-6463-43D2-AD60-E772718B4CA0}	65.02	32.5309	{D5496E78-FEDC-4032-8D91-19EE7C6DF05F}	{E64C0CCC-91E6-45F0-8F67-936EF780A76B}	{BF4E1516-20F9-4D0B-AFEE-15FB1FBBBBBE}	3.46476	2278.28	360305	2.27828e+09	158358	69.5078	6	2	1273	86.6667	NA	NA	NA	0	0	0	0	0	0	15	38	986	38	-4	43	4	27	27	3	202	48	0	109	140	1	1	120	322	0	0
258	KAJRAN	DAYKUNDI	AFGHANISTAN	{A4488A9A-046E-44BD-B3D6-2E6D30AFAD56}	65.6837	33.1652	{92F8ADE9-AA30-45BC-863F-A9D70884DA89}	{489BDCD1-FAA1-4C21-B53D-3B2B18AEF6B7}	{BF4E1516-20F9-4D0B-AFEE-15FB1FBBBBBE}	2.72224	1336.88	276100	1.33688e+09	43662.5	32.66	14	6	1770	100	3.06513	14.2857	NA	0	0	0	0	0	0	11	34	1012	33	-9	43	0	23	23	-1	238	57	0	101	152	1	1	131	92	0	0
236	KAKAR	ZABUL	AFGHANISTAN	{43FDBBE9-846B-49F0-BE03-6B1D0D9A7833}	67.1833	32.8618	{3828D7A7-A5A7-48DD-A189-9D010FBCC6C5}	{5B53F344-E1ED-433E-BACB-445FFCDE5BA6}	{BF4E1516-20F9-4D0B-AFEE-15FB1FBBBBBE}	1.78824	1081.71	179909	1.08171e+09	24573.3	22.7171	0	6	2491	75	NA	NA	NA	0	0	0	0	0	0	7	33	1036	28	-14	43	-5	19	19	-6	258	70	0	101	150	0	0	150	187	0	0
514	KALAFGAN	TAKHAR	AFGHANISTAN	{35F0E2BB-0D7C-4B55-8F6F-1833A44EBC9C}	69.9149	36.7877	{E3561BB2-C4D6-43EF-86A7-DD14652F75FC}	{6BA25A23-46EF-4364-A63D-3F8B2D1D7359}	{BF4E1516-20F9-4D0B-AFEE-15FB1FBBBBBE}	1.23733	473.688	123056	4.73688e+08	51428.6	108.571	1	5	1548	100	3.11139	NA	NA	0	0	0	0	0	0	12	32	945	33	-5	38	6	23	24	1	598	130	1	91	341	6	12	196	65	0	0
372	KALAKAN	KABUL	AFGHANISTAN	{39E6A31A-CF5B-4875-969F-0E2B07A2E493}	69.1756	34.7625	{46B343E8-AA34-408C-AA27-E2534D086DCC}	{2ADB892E-A606-482F-9057-9D0A09797E9F}	{BF4E1516-20F9-4D0B-AFEE-15FB1FBBBBBE}	0.457999	74.9082	45921.2	7.49082e+07	28886.7	385.628	0	1	1613	100	NA	NA	NA	0	0	0	0	0	0	13	34	988	34	-6	41	8	25	25	1	341	79	3	98	214	10	10	131	38	0	0
542	KALDAR	BALKH	AFGHANISTAN	{229C63AF-77A3-4733-8A2E-1B9A26720397}	67.5514	37.1315	{B920F3D6-7A1C-4476-8CA3-8CA0B54E5A8A}	{83D4C5E8-BAFA-439C-82B3-70DAEAEB003A}	{BF4E1516-20F9-4D0B-AFEE-15FB1FBBBBBE}	1.35246	859.857	129140	8.59857e+08	27643.9	32.1494	1	0	308	100	NA	NA	NA	0	0	0	0	0	0	18	35	1037	41	-1	43	7	28	30	5	157	40	0	95	90	0	1	67	20	0	0
346	KAMA	NANGARHAR	AFGHANISTAN	{06954407-812F-4C97-9AF5-C5714D4DB02E}	70.6562	34.443	{F6A00479-2125-43EA-B5E0-BB983A1B6473}	{DD57CED5-47B9-458C-BCC0-9A3E6D1F0CF3}	{BF4E1516-20F9-4D0B-AFEE-15FB1FBBBBBE}	0.753244	229.532	75515.2	2.29532e+08	98805.7	430.466	3	3	580	90	NA	NA	NA	0	0	0	0	0	0	21	36	877	40	3	37	16	22	32	10	281	64	5	82	157	27	29	77	112	0	0
443	KAMDESH	NURISTAN	AFGHANISTAN	{A8B69DD4-8C41-4622-A565-F9EB069C7F44}	71.3163	35.4848	{B2245C75-493B-4949-BFC9-A87CC2266E0C}	{10C1227F-8878-409C-8F08-624A13EBEC9B}	{BF4E1516-20F9-4D0B-AFEE-15FB1FBBBBBE}	1.83476	1233.84	182096	1.23384e+09	53300.5	43.1989	7	16	3324	66.6667	NA	NA	1	0	0	0	0	0	0	4	30	839	21	-11	32	-1	6	14	-5	665	127	19	67	326	71	93	174	58	0	0
182	KANDAHAR	KANDAHAR	AFGHANISTAN	{48C9608B-09C4-4F24-AECF-C4EE16FBB69D}	65.7149	31.5073	{1266F9A9-6996-43EC-B7E8-313B3C51FAED}	{C00D3F37-6A06-4A88-B3C6-8D8F9F33C738}	{BF4E1516-20F9-4D0B-AFEE-15FB1FBBBBBE}	1.24632	771.033	126164	7.71033e+08	653742	847.878	45	0	987	93.2692	1.50687	1.92308	NA	1	1	0	0	0	0	18	40	948	40	0	41	9	24	30	7	193	48	0	111	137	3	4	116	280	0	2
181	KANG	NIMROZ	AFGHANISTAN	{44D0DDA5-EFEA-4A9E-8E78-6E86434EAD31}	61.8308	31.3258	{A07ACCDD-8F0F-468F-9FE8-06B49B2202AA}	{73CD181B-3328-442E-A810-F9C0DB601B67}	{BF4E1516-20F9-4D0B-AFEE-15FB1FBBBBBE}	2.21991	1116.7	231863	1.1167e+09	20481.2	18.3408	1	0	477		NA	NA	NA	0	0	0	0	0	0	21	38	976	42	0	41	11	33	33	9	61	17	0	103	44	0	0	35	186	0	0
358	KARUKH	HIRAT	AFGHANISTAN	{A7599725-A83C-4251-B682-5FF9679A73EB}	62.6634	34.5039	{EDDDC7C6-0DD8-4E2A-AE33-CA79A7CCB9D0}	{6F6C618E-4D55-47E2-860F-45A5AE47996D}	{BF4E1516-20F9-4D0B-AFEE-15FB1FBBBBBE}	2.7429	1994.53	271583	1.99453e+09	83686.7	41.9581	1	3	1658	100	NA	NA	NA	0	0	0	0	0	0	11	37	930	31	-8	40	0	21	22	0	312	65	0	100	188	0	1	175	182	0	0
520	KESHEM	BADAKHSHAN	AFGHANISTAN	{3DE3C9A7-62A5-4360-868F-F1C73426FC05}	70.1325	36.7722	{0C7BAE63-72E1-4529-93E0-75409032EB0D}	{9359ADDC-2C7B-49D6-B5C5-93CC8ABFFF20}	{BF4E1516-20F9-4D0B-AFEE-15FB1FBBBBBE}	1.53452	769.774	154476	7.69774e+08	83639.7	108.655	4	7	1584	90.9091	NA	NA	NA	0	0	0	0	0	0	12	33	940	33	-5	39	7	23	24	0	578	124	1	90	324	8	14	185	138	0	0
475	KESHENDEH	BALKH	AFGHANISTAN	{3DDBADEC-446F-4C38-9319-E995CE5A69E8}	66.9223	36.0052	{3712AE78-019F-40D8-9B29-3884244948E0}	{83D4C5E8-BAFA-439C-82B3-70DAEAEB003A}	{BF4E1516-20F9-4D0B-AFEE-15FB1FBBBBBE}	2.39801	1181.7	237483	1.1817e+09	66327.1	56.1285	17	3	1318	80	NA	NA	NA	0	0	0	0	0	0	12	33	986	33	-5	39	6	23	25	0	234	53	0	89	135	1	2	89	286	0	0
308	KHADIR	DAYKUNDI	AFGHANISTAN	{A6B7EDD5-DBA1-4631-A24A-6D3F95283AA9}	65.7629	33.8915	{0CA7E6E4-8ADC-48DB-BE4C-32A8B904DD34}	{489BDCD1-FAA1-4C21-B53D-3B2B18AEF6B7}	{BF4E1516-20F9-4D0B-AFEE-15FB1FBBBBBE}	2.1094	1646.38	210944	1.64638e+09	64663.8	39.2764	1	6	2720	83.3333	NA	NA	NA	0	0	0	0	0	0	4	34	1016	26	-16	42	-3	15	16	-9	280	58	0	84	150	2	3	129	250	0	0
349	KHAK-E- JABBAR	KABUL	AFGHANISTAN	{99428D13-D0A3-499C-A437-42549CFCB661}	69.434	34.3654	{BD3CAA8D-485D-4878-A987-9505214E1082}	{2ADB892E-A606-482F-9057-9D0A09797E9F}	{BF4E1516-20F9-4D0B-AFEE-15FB1FBBBBBE}	1.41752	584.696	145674	5.84696e+08	20005.1	34.2146	5	4	2403	100	9.98203	NA	NA	0	0	0	0	0	0	9	33	928	28	-10	38	3	15	20	-2	507	114	6	88	297	30	35	178	59	0	0
232	KHAK-E-SAFED	FARAH	AFGHANISTAN	{4932383B-4B4A-4237-8844-23BDA43E3A14}	62.0721	32.7565	{98B48858-F06F-4CED-945F-0EA59ACA0525}	{9ED7DE38-ACAC-4097-A44A-2F04F43DBE4F}	{BF4E1516-20F9-4D0B-AFEE-15FB1FBBBBBE}	2.50503	1841.98	256294	1.84198e+09	44404.6	24.107	2	1	865	95.8333	4.04155	4.16667	NA	0	0	0	0	0	0	18	36	976	40	0	41	8	30	30	6	108	28	0	106	75	0	0	66	105	0	0
201	KHAKREZ	KANDAHAR	AFGHANISTAN	{6F6CC6B4-8142-42D5-8AE7-AA885EA6D407}	65.5034	32.0108	{9FC3B982-3C70-496D-B4A3-B0851643DA68}	{C00D3F37-6A06-4A88-B3C6-8D8F9F33C738}	{BF4E1516-20F9-4D0B-AFEE-15FB1FBBBBBE}	2.21809	1647.51	226413	1.64751e+09	38057.6	23.1001	33	1	1531	80	4.4611	NA	NA	0	0	0	0	0	0	14	39	967	37	-5	42	4	26	26	2	229	57	0	111	159	2	2	139	177	0	0
555	KHAMYAB	JAWZJAN	AFGHANISTAN	{A8F1B668-31E2-4B45-91F7-8AC10C6FDE04}	65.7222	37.3177	{E79BC1AF-9FF8-49CA-8423-B1EFBDA5AFB0}	{C86A37AE-89CC-424E-BE5E-2A31CAE93E97}	{BF4E1516-20F9-4D0B-AFEE-15FB1FBBBBBE}	1.37124	888.591	137291	8.88591e+08	8761.66	9.86017	2	0	265	100	NA	NA	NA	0	0	0	0	0	0	17	34	1032	40	-1	42	7	30	30	5	178	45	0	96	105	0	0	84	11	0	0
509	KHANABAD	KUNDUZ	AFGHANISTAN	{DDDEDEAB-F442-430F-BC60-B88D96DA91AF}	69.104	36.6031	{52948281-CFB0-4721-9DD4-2B12F464DA2D}	{F5A39A6A-C255-4E4F-86F2-A54ED861AF43}	{BF4E1516-20F9-4D0B-AFEE-15FB1FBBBBBE}	1.91211	1074.95	192586	1.07495e+09	130465	121.369	18	3	824	100	NA	NA	NA	0	0	0	0	0	0	16	31	1019	38	-3	41	10	27	29	3	407	92	1	93	238	4	5	149	264	0	0
511	KHANAQA	JAWZJAN	AFGHANISTAN	{24A34963-02F1-4076-927D-7C2B396B4653}	66.1285	36.784	{8B47EA92-EFAA-4172-B61E-B7D3C2C6455F}	{C86A37AE-89CC-424E-BE5E-2A31CAE93E97}	{BF4E1516-20F9-4D0B-AFEE-15FB1FBBBBBE}	1.04998	487.998	101970	4.87998e+08	38883.1	79.6788	28	0	322	66.6667	NA	NA	NA	0	0	0	0	0	0	17	33	1052	40	-2	42	6	30	30	4	198	50	0	98	119	0	0	94	33	0	0
540	KHAN-E-CHAR BAGH	FARYAB	AFGHANISTAN	{7DD7B953-31A5-40FA-8CB3-602B21ECA38E}	65.232	37.1162	{E1E8508B-4BBF-4300-A75F-85D701EC2F1D}	{64C39AFF-7901-4C7E-B9C0-CC223F32B1F5}	{BF4E1516-20F9-4D0B-AFEE-15FB1FBBBBBE}	1.3825	981.464	135397	9.81464e+08	32288.8	32.8986	1	0	266	100	NA	NA	NA	0	0	0	0	0	0	17	34	1045	40	-2	42	6	30	30	4	213	53	0	95	126	1	1	102	23	0	0
291	KHARWAR	LOGAR	AFGHANISTAN	{AED89A74-4052-47EE-90EB-76C873D912EF}	68.8924	33.6949	{173FC968-DB04-41F7-B531-9F50928232F7}	{D028FC30-13C7-4B0C-8511-6E574F003CE1}	{BF4E1516-20F9-4D0B-AFEE-15FB1FBBBBBE}	1.22682	467.253	122247	4.67253e+08	28378.1	60.7338	5	3	2670	100	NA	NA	NA	0	0	0	0	0	0	6	32	993	25	-15	41	0	16	17	-7	330	68	1	86	188	11	13	135	90	0	0
527	KHASH	BADAKHSHAN	AFGHANISTAN	{BA278E1C-D3CD-4A26-82A2-D66623DC577C}	70.7257	36.9403	{AFA97E2E-9ADF-433E-BD8A-24EE33AC9E20}	{9359ADDC-2C7B-49D6-B5C5-93CC8ABFFF20}	{BF4E1516-20F9-4D0B-AFEE-15FB1FBBBBBE}	0.795386	255.193	80353.4	2.55193e+08	25577.6	100.228	0	11	2518		NA	NA	NA	0	0	0	0	0	0	7	32	909	26	-9	36	6	18	18	-3	466	97	2	84	256	10	20	141	38	0	0
200	KHASHROD	NIMROZ	AFGHANISTAN	{C3A98E84-4898-4A62-95A0-49400F32F06B}	62.9104	31.7359	{C051ADCC-54CA-4DC9-B9AC-9B769D2185FB}	{73CD181B-3328-442E-A810-F9C0DB601B67}	{BF4E1516-20F9-4D0B-AFEE-15FB1FBBBBBE}	4.12601	7846.52	424199	7.84652e+09	66292.8	8.44869	12	0	676	100	2.77824	NA	NA	0	0	0	0	0	0	20	39	1009	43	0	43	10	33	33	8	68	19	0	105	49	0	0	42	106	0	0
363	KHASKUNAR	KUNAR	AFGHANISTAN	{54C512C5-A263-4E36-9730-AC920F8DC645}	70.9427	34.6105	{75C3A779-ECAF-49E1-B976-38F3AC639003}	{C7E2FD4B-5026-4433-8FCB-D65171DDEE71}	{BF4E1516-20F9-4D0B-AFEE-15FB1FBBBBBE}	1.04225	378.189	103004	3.78189e+08	56285.8	148.83	2	7	1167	100	4.19059	NA	1	0	0	0	0	0	0	18	36	859	36	1	35	13	24	29	7	512	119	10	86	295	44	46	132	105	1	0
252	KHASURUZGAN	URUZGAN	AFGHANISTAN	{1CEE1091-CB11-4FFD-816C-5D2543812D41}	66.6936	32.9967	{18C90B04-9C11-4AB8-B53B-9880716CF8EA}	{B778190E-DB23-4161-8C1F-9845E84B5C9B}	{BF4E1516-20F9-4D0B-AFEE-15FB1FBBBBBE}	3.0354	2599.31	307489	2.59931e+09	54945.4	21.1384	27	6	2760	66.6667	3.16741	50	NA	1	1	0	0	0	0	5	33	1023	26	-16	43	-2	17	17	-8	298	78	0	98	169	1	1	161	231	0	1
439	KHENJ (HES-E- AWAL)	PANJSHER	AFGHANISTAN	{484DBB62-76A3-4776-8297-0003E2CB6F58}	69.7844	35.4294	{61725E13-B025-4384-A2E5-01D30466CBFF}	{47C1A2D0-7B3E-49E9-8F88-6BD1E9C9761F}	{BF4E1516-20F9-4D0B-AFEE-15FB1FBBBBBE}	1.21189	684.312	119459	6.84312e+08	47552.8	69.4899	1	15	3516	100	NA	NA	NA	0	0	0	0	0	0	1	30	814	17	-14	31	-4	10	11	-8	1066	247	6	96	636	27	34	361	103	0	0
444	KHENJAN	BAGHLAN	AFGHANISTAN	{040DDDB9-207B-47B2-85E3-DA514E9E6E2E}	68.9736	35.4713	{65806641-69BA-4DF4-99E6-204E35325AA1}	{75901755-1F82-4F44-BAC0-FC44423A69A2}	{BF4E1516-20F9-4D0B-AFEE-15FB1FBBBBBE}	1.51964	1016.58	152912	1.01658e+09	42222.5	41.5339	2	13	2868	85.7143	NA	NA	NA	0	0	0	0	0	0	4	30	800	20	-11	32	0	13	14	-5	814	198	1	99	507	7	11	281	117	0	0
336	KHOGYANI	NANGARHAR	AFGHANISTAN	{113EBB18-8331-4A5B-8918-961382266FFC}	70.1194	34.2322	{58F00DB4-A91B-4459-BD0D-8C4152CD3025}	{DD57CED5-47B9-458C-BCC0-9A3E6D1F0CF3}	{BF4E1516-20F9-4D0B-AFEE-15FB1FBBBBBE}	1.59862	665.085	160545	6.65085e+08	226030	339.852	39	3	1431	88.4615	2.02552	NA	1	0	0	0	0	0	0	16	36	862	34	-1	36	11	17	27	5	538	109	14	72	271	48	95	121	233	0	1
307	KHOSHI	LOGAR	AFGHANISTAN	{9E75D6EC-C4CD-4AEC-89FB-D46B07FB2CD4}	69.2748	34.0013	{973C279A-86E4-457C-96D9-DAD83159EB60}	{D028FC30-13C7-4B0C-8511-6E574F003CE1}	{BF4E1516-20F9-4D0B-AFEE-15FB1FBBBBBE}	0.949831	436.308	95386.5	4.36308e+08	32480.6	74.4442	8	4	2597		NA	NA	NA	0	0	0	0	0	0	7	33	964	27	-12	40	2	14	19	-4	438	95	3	84	251	24	31	163	85	0	0
466	KHOST WA FERENG	BAGHLAN	AFGHANISTAN	{73F82528-D337-4424-80DD-2EBF6D3319B0}	69.6653	35.9044	{B4D426B0-0234-468B-8EC1-1D57BB23A4AA}	{75901755-1F82-4F44-BAC0-FC44423A69A2}	{BF4E1516-20F9-4D0B-AFEE-15FB1FBBBBBE}	2.03755	1890.1	203366	1.8901e+09	99827.6	52.816	0	12	3011	95.4545	3.26211	NA	NA	0	0	0	0	0	0	4	30	814	20	-11	32	-1	13	14	-5	916	219	3	97	553	14	20	307	200	0	0
262	KHOST(MATUN)	KHOST	AFGHANISTAN	{E44B8B43-8FE5-47F5-B0EB-0ECDC4AAAE70}	70.0079	33.3358	{5472469F-2444-44A5-BC24-C1EE62A69855}	{851E47E6-1A68-40BE-9E6A-89672AC48856}	{BF4E1516-20F9-4D0B-AFEE-15FB1FBBBBBE}	1.24176	508.554	124556	5.08554e+08	261743	514.681	20	1	1177	100	1.27757	NA	1	0	0	0	0	0	0	18	36	847	35	0	36	13	13	28	7	465	74	9	56	175	40	159	97	273	1	0
528	KHULM	BALKH	AFGHANISTAN	{45264D12-9BF3-4C17-AD56-3ACA750B470E}	67.7418	36.8124	{824111E8-A3C6-4D13-BE99-8D5DC7D3D16C}	{83D4C5E8-BAFA-439C-82B3-70DAEAEB003A}	{BF4E1516-20F9-4D0B-AFEE-15FB1FBBBBBE}	2.63621	2980.25	256751	2.98025e+09	61061.6	20.4888	2	0	340	100	2.28139	NA	NA	0	0	0	0	0	0	17	33	1071	40	-2	43	11	31	31	4	174	43	0	95	100	0	0	75	70	0	0
477	KHURAM WA SARBAGH	SAMANGAN	AFGHANISTAN	{0AB95AD6-52C8-4486-9177-3F1AD54D2831}	68.1217	35.9865	{AC09EAF2-8E89-415F-B624-E291C49277AE}	{4EADFB9D-0348-4E4A-8434-6D069A2ADEEB}	{BF4E1516-20F9-4D0B-AFEE-15FB1FBBBBBE}	2.56335	2135.02	253220	2.13502e+09	47079.3	22.051	3	4	2067	100	10.2859	NA	NA	0	0	0	0	0	0	9	32	911	28	-8	37	3	19	20	-2	379	84	0	94	226	4	6	129	114	0	0
564	KHWAHAN	BADAKHSHAN	AFGHANISTAN	{72287747-B697-430C-9D1C-D00956E22FB1}	70.3857	37.8373	{129EEFE1-5C63-44F2-9081-23AEF16A2F4A}	{9359ADDC-2C7B-49D6-B5C5-93CC8ABFFF20}	{BF4E1516-20F9-4D0B-AFEE-15FB1FBBBBBE}	1.39963	776.821	137194	7.76821e+08	24485	31.5195	0	7	2918		NA	NA	NA	0	0	0	0	0	0	4	28	944	22	-11	35	2	14	15	-6	648	121	4	72	324	22	40	200	71	0	0
550	KHWAJABAHAWUDDIN	TAKHAR	AFGHANISTAN	{540AFFBF-121B-411D-9C95-459AE76EA9B0}	69.5821	37.3394	{2628D693-89D3-4179-A63B-48D722F51FEB}	{6BA25A23-46EF-4364-A63D-3F8B2D1D7359}	{BF4E1516-20F9-4D0B-AFEE-15FB1FBBBBBE}	0.631329	212.669	62230.4	2.12669e+08	40927.5	192.447	3	1	481	100	8.69464	NA	NA	0	0	0	0	0	0	17	33	1015	39	-1	41	11	27	29	4	435	99	1	89	246	4	6	161	29	0	0
538	KHWAJADUKOH	JAWZJAN	AFGHANISTAN	{E1417425-EE32-4D62-BC70-AA672D5F7CD5}	65.6123	36.9484	{6C3DAA4A-DC6C-4FEE-940B-701810EBF332}	{C86A37AE-89CC-424E-BE5E-2A31CAE93E97}	{BF4E1516-20F9-4D0B-AFEE-15FB1FBBBBBE}	1.91089	2076.92	190281	2.07692e+09	36355.2	17.5044	1	0	284	100	NA	NA	NA	0	0	0	0	0	0	17	33	1046	40	-2	42	6	30	30	4	209	52	0	97	126	0	0	102	42	0	0
532	KHWAJAGHAR	TAKHAR	AFGHANISTAN	{57B21329-53EC-43FF-BA15-25B2F7CBAFC5}	69.3987	37.0157	{94AFBE2B-A7B8-470A-82EB-47CF0BEF23C4}	{6BA25A23-46EF-4364-A63D-3F8B2D1D7359}	{BF4E1516-20F9-4D0B-AFEE-15FB1FBBBBBE}	0.88861	379.668	89299.4	3.79668e+08	72907.8	192.031	11	1	624	100	NA	NA	NA	0	0	0	0	0	0	16	32	1034	39	-2	42	10	27	29	3	421	96	1	90	241	4	5	155	74	0	0
467	KHWAJAHEJRAN	BAGHLAN	AFGHANISTAN	{5AAE893F-8E42-4725-ACF8-090E87B3D03E}	69.2939	35.966	{B1BC4485-7992-4C9E-BFC6-FEEA34AB3DD0}	{75901755-1F82-4F44-BAC0-FC44423A69A2}	{BF4E1516-20F9-4D0B-AFEE-15FB1FBBBBBE}	1.31342	653.224	131900	6.53224e+08	147800	226.262	2	8	2272	100	NA	NA	NA	0	0	0	0	0	0	9	33	861	27	-8	35	3	18	19	-1	685	160	1	98	420	7	10	236	74	0	0
469	KHWAJASABZPOSH	FARYAB	AFGHANISTAN	{FF389B6F-C74B-4343-AA6E-D50E3DC78D2B}	64.9659	36.0586	{7D2FDA1A-AB5A-49D5-BB80-ADBAF02627FD}	{64C39AFF-7901-4C7E-B9C0-CC223F32B1F5}	{BF4E1516-20F9-4D0B-AFEE-15FB1FBBBBBE}	1.23929	556.494	121514	5.56494e+08	74235.9	133.399	14	1	809	100	NA	NA	NA	0	0	0	0	0	0	14	34	990	37	-4	41	8	25	27	2	323	75	0	93	182	1	2	142	97	0	0
283	KHWAJAUMARI	GHAZNI	AFGHANISTAN	{254E3046-3F02-4806-9B04-349AE61EF5EB}	68.4222	33.6756	{767ABF23-822B-44C9-B74D-DBD6DFA96160}	{352B4794-D2AE-47A2-B3FD-629D6643A5D7}	{BF4E1516-20F9-4D0B-AFEE-15FB1FBBBBBE}	0.787398	209.063	78399	2.09063e+08	26528.7	126.893	15	1	2403	100	9.24385	NA	NA	0	0	0	0	0	0	6	33	1022	27	-15	43	0	17	18	-7	224	44	0	85	124	2	3	92	72	0	0
285	KITI	DAYKUNDI	AFGHANISTAN	{D235AC67-E6B0-43FE-BDFA-3000EBCFEA16}	65.7661	33.5232	{31343817-2D52-43ED-B5FB-4D01B74B970C}	{489BDCD1-FAA1-4C21-B53D-3B2B18AEF6B7}	{BF4E1516-20F9-4D0B-AFEE-15FB1FBBBBBE}	1.74736	957.594	177423	9.57594e+08	90183.6	94.1772	0	8	2085	80	2.18398	NA	NA	0	0	0	0	0	0	8	34	1011	30	-12	42	-2	19	20	-4	239	54	0	92	143	1	1	122	205	0	0
565	KOFAB	BADAKHSHAN	AFGHANISTAN	{E8797513-A498-4490-81F7-A988639D1954}	70.6907	37.9435	{CE4F8E5E-F067-463E-8575-E43973C739C9}	{9359ADDC-2C7B-49D6-B5C5-93CC8ABFFF20}	{BF4E1516-20F9-4D0B-AFEE-15FB1FBBBBBE}	1.99109	1422.04	192966	1.42204e+09	25462.8	17.9058	0	11	3413	100	NA	NA	NA	0	0	0	0	0	0	0	28	900	19	-15	34	0	11	11	-10	649	109	7	63	302	32	45	196	98	0	0
408	KOHBAND	KAPISA	AFGHANISTAN	{36DC2C82-2C93-4C20-B017-2F999F7F4573}	69.4734	35.1052	{F00D90BB-F951-4148-820F-D2AF6694F8EE}	{E67F3594-3AED-49A6-B8D6-A95FF9EA4ED8}	{BF4E1516-20F9-4D0B-AFEE-15FB1FBBBBBE}	0.559651	150.076	55854.5	1.50076e+08	29036.6	193.479	4	11	2374	100	NA	NA	NA	0	0	0	0	0	0	9	32	882	26	-8	35	3	19	19	-2	632	147	4	99	393	16	16	224	63	0	0
382	KOH-E- SAFI	PARWAN	AFGHANISTAN	{72567B3A-472E-4C40-9154-880F521A560E}	69.4722	34.7606	{121BD6AC-E337-4A6D-9196-165DFFA40C44}	{4B015AC5-0244-4405-A3EF-4FAFAA472931}	{BF4E1516-20F9-4D0B-AFEE-15FB1FBBBBBE}	1.27308	579.755	127497	5.79755e+08	25689.9	44.3117	0	6	2032	100	NA	NA	NA	0	0	0	0	0	0	12	34	925	31	-6	38	6	22	23	0	480	111	5	95	296	21	23	172	95	0	0
438	KOHESTAN	FARYAB	AFGHANISTAN	{C12547FE-ECF6-4B2E-B80F-91C8A2A5D3E9}	64.9229	35.3341	{59C53C2A-DBBF-4A69-8A7F-440C496DB2C9}	{64C39AFF-7901-4C7E-B9C0-CC223F32B1F5}	{BF4E1516-20F9-4D0B-AFEE-15FB1FBBBBBE}	2.94687	2308.77	287305	2.30877e+09	72189.8	31.2677	5	4	2444	100	NA	NA	NA	0	0	0	0	0	0	4	34	960	24	-14	39	-3	14	15	-7	328	67	1	81	172	3	6	136	151	0	0
554	KOHESTAN	BADAKHSHAN	AFGHANISTAN	{4623744C-18B4-4B53-BB0B-915A69C2D723}	70.6563	37.4212	{B707B5C9-4E7A-43AC-B6FD-6F89E7081B1C}	{9359ADDC-2C7B-49D6-B5C5-93CC8ABFFF20}	{BF4E1516-20F9-4D0B-AFEE-15FB1FBBBBBE}	1.0837	492.216	106294	4.92216e+08	29285.7	59.4977	2	6	2831	100	NA	50	NA	0	0	0	0	0	0	5	30	923	24	-11	35	3	15	16	-6	544	106	3	76	281	16	30	164	181	0	0
456	KOHESTANAT	SAR-E-PUL	AFGHANISTAN	{E0F23E01-B4AA-43C2-95A0-C9A093AD48FF}	65.9367	35.4381	{0141B31D-166C-4541-A599-4375D28E14AF}	{35664E84-B6EE-4779-901E-14CA22A1255E}	{BF4E1516-20F9-4D0B-AFEE-15FB1FBBBBBE}	5.03161	6164.64	503540	6.16464e+09	126438	20.5102	2	5	2788	87.5	2.42096	NA	NA	0	0	0	0	0	0	2	33	941	22	-15	38	-3	13	14	-9	354	71	1	81	190	6	10	122	229	0	0
383	KOHSAN	HIRAT	AFGHANISTAN	{50FCC119-6B06-4314-BC89-E49346A9ABDC}	61.1574	34.6125	{659DF837-6B74-4159-9500-3A33228990EB}	{6F6C618E-4D55-47E2-860F-45A5AE47996D}	{BF4E1516-20F9-4D0B-AFEE-15FB1FBBBBBE}	2.54148	2300.25	255283	2.30025e+09	92710.1	40.3044	5	0	837	75	2.01869	NA	NA	0	0	0	0	0	0	16	39	887	36	-1	38	7	26	27	5	253	58	0	96	146	0	1	117	49	0	0
480	KORAN WA MONJAN	BADAKHSHAN	AFGHANISTAN	{0D645D05-5623-4347-985B-D48FA780E022}	70.7658	35.9289	{19CC3103-DB49-43B0-9DE5-D448EC10DF23}	{9359ADDC-2C7B-49D6-B5C5-93CC8ABFFF20}	{BF4E1516-20F9-4D0B-AFEE-15FB1FBBBBBE}	4.3513	5192.21	433583	5.19221e+09	18286	3.52181	3	14	4446		NA	NA	1	0	0	0	0	0	0	-3	28	817	12	-19	31	-10	4	6	-13	901	172	13	73	451	71	83	287	64	1	0
316	KOT	NANGARHAR	AFGHANISTAN	{858698E9-9FDB-495A-9A48-FEB0CC3E571F}	70.5953	34.1532	{D71C3560-3D72-48B3-BED9-39ECF0ABC8BC}	{DD57CED5-47B9-458C-BCC0-9A3E6D1F0CF3}	{BF4E1516-20F9-4D0B-AFEE-15FB1FBBBBBE}	0.673712	173.104	68026.9	1.73104e+08	81294.5	469.628	3	3	983	100	3.16566	NA	NA	0	0	0	0	0	0	20	37	862	38	1	36	14	20	30	9	400	82	11	70	204	40	69	90	65	0	0
515	KUNDUZ	KUNDUZ	AFGHANISTAN	{860A89DF-AC61-4C1E-9D4E-A381EB328447}	68.8587	36.7967	{9BD2C509-92FA-4F04-99F0-A44006052157}	{F5A39A6A-C255-4E4F-86F2-A54ED861AF43}	{BF4E1516-20F9-4D0B-AFEE-15FB1FBBBBBE}	1.64246	616.272	160098	6.16272e+08	248567	403.34	43	0	399	90	1.28476	NA	NA	0	0	0	0	0	0	17	31	1043	40	-2	42	11	29	30	4	287	68	0	93	167	1	2	114	251	0	0
432	KUSHK	HIRAT	AFGHANISTAN	{C379F081-DB30-4E75-AD6D-A1690335FDEE}	62.2416	35.0047	{6441A6CD-DF3D-448A-ADDF-B8E0A7753E15}	{6F6C618E-4D55-47E2-860F-45A5AE47996D}	{BF4E1516-20F9-4D0B-AFEE-15FB1FBBBBBE}	2.7428	2892.41	283939	2.89241e+09	175416	60.6469	11	1	914	100	1.00259	NA	NA	0	0	0	0	0	0	14	38	910	36	-3	39	4	26	26	3	330	78	0	99	195	1	1	164	249	0	0
418	KUSHK-E-KOHNA	HIRAT	AFGHANISTAN	{50F95058-3ACE-4E82-82AB-5DA70C322D9E}	62.6288	34.8879	{3D49BB2C-64B5-43B6-AD76-A21696E6D2BF}	{6F6C618E-4D55-47E2-860F-45A5AE47996D}	{BF4E1516-20F9-4D0B-AFEE-15FB1FBBBBBE}	2.42153	1671.1	247889	1.6711e+09	70619.1	42.259	8	2	1245	100	2.25048	NA	NA	0	0	0	0	0	0	12	36	937	34	-5	40	2	24	24	1	344	79	0	100	206	1	1	178	142	0	0
354	KUZKUNAR	NANGARHAR	AFGHANISTAN	{3BA73978-2898-4A43-8766-ACA004F732E2}	70.607	34.5591	{EA29A66A-475D-4EF7-91B0-F17685D23449}	{DD57CED5-47B9-458C-BCC0-9A3E6D1F0CF3}	{BF4E1516-20F9-4D0B-AFEE-15FB1FBBBBBE}	0.840208	290.178	83280.9	2.90178e+08	99351.8	342.382	1	5	717	90	2.24982	NA	NA	0	0	0	0	0	0	20	36	882	39	2	37	15	26	31	9	312	75	6	89	186	23	25	84	96	0	0
390	LAL WA SARJANGAL	GHOR	AFGHANISTAN	{AEA92EC2-24E9-429D-A824-FD2F7B8EDA2B}	66.2729	34.604	{C87126B3-6B94-481B-9D77-0A0E91C35F58}	{15CF9E4C-EC0F-4DCB-86FF-8B7F6D57EC48}	{BF4E1516-20F9-4D0B-AFEE-15FB1FBBBBBE}	3.23985	3881.9	327156	3.8819e+09	123275	31.7563	0	4	3128	100	1.99549	11.1111	NA	0	0	0	0	0	0	1	32	1028	22	-19	41	-5	13	13	-12	367	84	1	84	209	7	7	133	691	0	0
340	LALPUR	NANGARHAR	AFGHANISTAN	{5D29D932-8CFD-466D-B134-FFC4B1F015D5}	71.0179	34.3267	{68D38A95-83D3-4E27-8366-F042D244B423}	{DD57CED5-47B9-458C-BCC0-9A3E6D1F0CF3}	{BF4E1516-20F9-4D0B-AFEE-15FB1FBBBBBE}	0.85955	423.063	86071.5	4.23063e+08	49128.8	116.127	3	4	799	83.3333	4.19059	NA	1	0	0	0	0	0	0	21	37	857	39	3	36	15	21	31	10	422	91	6	77	226	44	56	108	39	1	0
192	LASH-E-JUWAYN	FARAH	AFGHANISTAN	{5BEB5AB2-D837-4AB0-BCA2-E2E81BF24DEF}	61.3295	31.7231	{18E43C47-13CF-4FE1-8858-AA5C28A9A3D1}	{9ED7DE38-ACAC-4097-A44A-2F04F43DBE4F}	{BF4E1516-20F9-4D0B-AFEE-15FB1FBBBBBE}	3.59892	5360.55	361686	5.36055e+09	16004.6	2.98562	5	0	540	100	12.0388	NA	NA	0	0	0	0	0	0	21	36	976	41	1	39	11	33	33	9	76	20	0	104	53	0	0	42	86	0	0
184	LASHKARGAH	HILMAND	AFGHANISTAN	{598A6BC4-6C92-4195-8F9E-0723381B3848}	64.5112	31.4504	{7694C2D9-6759-4FCF-94A9-DC9EBF38A3FD}	{E64C0CCC-91E6-45F0-8F67-936EF780A76B}	{BF4E1516-20F9-4D0B-AFEE-15FB1FBBBBBE}	2.11266	1837.01	216744	1.83701e+09	317029	172.579	50	0	893	85.7143	1.43966	NA	NA	0	0	0	0	0	0	19	41	959	41	0	42	9	31	31	7	118	29	0	104	81	1	1	69	161	0	0
299	LIJA AHMAD KHEL	PAKTYA	AFGHANISTAN	{C876B7A1-62E1-43D4-8BC9-265732821CDF}	69.6341	33.8156	{497AF0C8-734B-4255-9194-27F808A36121}	{B2A7364C-EE9B-4E9A-8508-80A24A31CAE3}	{BF4E1516-20F9-4D0B-AFEE-15FB1FBBBBBE}	1.11106	422.735	111422	4.22735e+08	63356.4	149.873	9	8	2530	100	3.60218	NA	NA	0	0	0	0	0	0	8	33	897	26	-10	36	2	10	19	-3	552	110	11	68	278	46	86	176	106	0	0
399	MAHMUD-E- RAQI	KAPISA	AFGHANISTAN	{A5D0527B-7B8C-4CC6-AFFC-C7EB80E9F6AD}	69.4209	35.0048	{C00234A5-328B-4182-8929-29BB92FC9FC0}	{E67F3594-3AED-49A6-B8D6-A95FF9EA4ED8}	{BF4E1516-20F9-4D0B-AFEE-15FB1FBBBBBE}	0.752749	184.376	75083	1.84376e+08	87153	472.692	6	2	1537	83.3333	NA	NA	NA	0	0	0	0	0	0	14	34	953	34	-4	39	8	25	26	2	432	102	3	99	276	12	13	157	97	0	0
277	MALESTAN	GHAZNI	AFGHANISTAN	{49443D13-FCCD-4C52-A915-A8450098E253}	67.2432	33.2984	{AE55B5DC-248B-4722-86AE-E09F125EB5EB}	{352B4794-D2AE-47A2-B3FD-629D6643A5D7}	{BF4E1516-20F9-4D0B-AFEE-15FB1FBBBBBE}	3.10058	1780.16	314269	1.78016e+09	98221.1	55.1754	0	5	3192	100	2.06573	NA	NA	0	0	0	0	0	0	2	31	1017	22	-19	41	-4	14	14	-11	340	80	0	91	191	3	3	167	443	0	0
445	MANDOL	NURISTAN	AFGHANISTAN	{A8DFB9C4-E5E2-4C49-931C-5D69249B9B9C}	70.2476	35.4014	{7072BDF8-B626-4145-952C-038BD31439E9}	{10C1227F-8878-409C-8F08-624A13EBEC9B}	{BF4E1516-20F9-4D0B-AFEE-15FB1FBBBBBE}	2.54614	2040.64	255088	2.04064e+09	23771.3	11.649	0	14	3838	100	NA	NA	NA	0	0	0	0	0	0	0	28	821	16	-15	31	-6	9	10	-9	1002	212	11	86	550	54	61	327	88	0	0
254	MANDOZAYI	KHOST	AFGHANISTAN	{03D011DF-BD5D-4D0E-AA8F-576455E674CC}	69.7801	33.3166	{AF2336D3-9DC0-4B84-87D9-7781473481C1}	{851E47E6-1A68-40BE-9E6A-89672AC48856}	{BF4E1516-20F9-4D0B-AFEE-15FB1FBBBBBE}	0.4433	114.379	43365	1.14379e+08	101268	885.371	2	0	1308	100	1.92164	NA	NA	0	0	0	0	0	0	17	36	857	34	-2	36	11	12	27	6	456	68	9	54	179	41	142	104	116	0	0
385	MARAWARA	KUNAR	AFGHANISTAN	{AAEA132A-2F88-40C7-8C3A-771F3D155637}	71.2305	34.863	{55B838F4-6480-4479-94A3-A9A82B4815DE}	{C7E2FD4B-5026-4433-8FCB-D65171DDEE71}	{BF4E1516-20F9-4D0B-AFEE-15FB1FBBBBBE}	0.572046	149.102	57575.7	1.49102e+08	48710.9	326.695	4	10	1488	90	NA	10	1	0	0	0	0	0	0	16	36	858	34	0	34	10	17	27	6	633	138	16	78	343	62	70	166	55	1	0
534	MARDYAN	JAWZJAN	AFGHANISTAN	{09FB98CC-5DB3-47B1-A103-B9996ABC00B4}	66.3288	37.0522	{B3E1F39E-366C-454E-8BB7-0F5B26F63200}	{C86A37AE-89CC-424E-BE5E-2A31CAE93E97}	{BF4E1516-20F9-4D0B-AFEE-15FB1FBBBBBE}	1.28159	707.307	126506	7.07307e+08	24384.7	34.4754	6	0	283	100	NA	NA	NA	0	0	0	0	0	0	17	33	1048	40	-1	42	6	28	30	4	184	48	0	97	109	0	1	85	56	0	0
357	MARKAZ-E-BEHSUD	WARDAK	AFGHANISTAN	{F808C1E3-08D6-4A21-B823-D9E79309E314}	67.6912	34.4047	{2F3790E9-7AAA-46EB-8164-92D656BBD0ED}	{65700485-D06A-454C-ACE0-F99DC1807255}	{BF4E1516-20F9-4D0B-AFEE-15FB1FBBBBBE}	3.52437	3344.9	348410	3.3449e+09	133607	39.9434	2	5	3125	83.3333	NA	NA	NA	0	0	0	0	0	0	2	32	1008	22	-18	41	-4	13	13	-11	352	86	0	90	209	6	7	122	1100	0	0
503	MARMUL	BALKH	AFGHANISTAN	{AE0702A4-F61D-4DEE-BCCA-37628792B01A}	67.335	36.6347	{C7DB042F-636F-4824-B6D2-A2170134A8BA}	{83D4C5E8-BAFA-439C-82B3-70DAEAEB003A}	{BF4E1516-20F9-4D0B-AFEE-15FB1FBBBBBE}	1.17818	560.857	114132	5.60857e+08	14879.1	26.5292	1	4	894	100	NA	NA	NA	0	0	0	0	0	0	15	32	1019	37	-3	40	7	27	28	2	231	54	0	91	132	2	2	92	18	0	0
183	MARUF	KANDAHAR	AFGHANISTAN	{4CCCCA21-BCB3-482B-BE6F-11C10F179CC0}	67.2564	31.448	{B211CCF7-2327-4337-92B1-E3DF4FEA84FA}	{C00D3F37-6A06-4A88-B3C6-8D8F9F33C738}	{BF4E1516-20F9-4D0B-AFEE-15FB1FBBBBBE}	2.98796	3169.32	299061	3.16932e+09	32090.6	10.1254	18	1	2038	80	2.95159	NA	1	0	0	0	0	0	0	13	38	924	34	-7	41	3	19	24	1	268	73	0	105	169	9	13	161	478	1	0
257	MATAKHAN	PAKTIKA	AFGHANISTAN	{52D5C32B-FF3E-4505-85FC-9D585F9C954E}	68.8861	33.297	{6889669F-592C-49FD-83DB-9063ED815244}	{934E2F1D-7356-4870-BE15-05A290DF952B}	{BF4E1516-20F9-4D0B-AFEE-15FB1FBBBBBE}	0.858221	422.936	88362.2	4.22936e+08	14702.1	34.762	10	0	2134	100	6.71953	NA	NA	0	0	0	0	0	0	9	34	1032	30	-13	43	3	16	21	-4	254	49	1	78	133	13	17	108	101	0	0
347	MAYDANSHAHR	WARDAK	AFGHANISTAN	{35FDB2EA-BB42-47AF-A503-7D37993D590E}	68.8247	34.4439	{4CCB783C-E390-451D-9620-1C7932A8760D}	{65700485-D06A-454C-ACE0-F99DC1807255}	{BF4E1516-20F9-4D0B-AFEE-15FB1FBBBBBE}	0.886621	246.355	89286	2.46355e+08	43048.3	174.741	31	6	2451	91.6667	5.79861	NA	NA	0	0	0	0	0	0	7	33	955	27	-13	40	2	18	19	-4	341	77	1	94	208	7	8	130	137	0	0
457	MAYMANA	FARYAB	AFGHANISTAN	{375729F2-8222-4016-8FB8-E6F4EE68DAB7}	64.7927	35.9365	{EAAF3147-37A6-4686-B638-89585F3CCD49}	{64C39AFF-7901-4C7E-B9C0-CC223F32B1F5}	{BF4E1516-20F9-4D0B-AFEE-15FB1FBBBBBE}	0.563428	147.498	55893.3	1.47498e+08	107608	729.554	8	1	886	100	NA	NA	NA	0	0	0	0	0	0	14	35	979	36	-4	41	7	24	26	2	344	79	0	93	194	1	2	151	45	0	0
190	MAYWAND	KANDAHAR	AFGHANISTAN	{5B94C158-018B-4C0C-830C-1386DF7B6940}	64.9734	31.5836	{A826F254-2F21-4798-9589-4A16BA228C97}	{C00D3F37-6A06-4A88-B3C6-8D8F9F33C738}	{BF4E1516-20F9-4D0B-AFEE-15FB1FBBBBBE}	2.4274	3098.28	250309	3.09828e+09	109047	35.1961	63	0	973	83.3333	NA	8.33333	NA	0	0	0	0	0	0	19	40	971	41	-1	42	9	31	31	7	151	40	0	109	105	2	2	90	261	0	0
501	MAZAR-E-SHARIF	BALKH	AFGHANISTAN	{B2B38954-1E78-49EB-A093-86883A0939C7}	67.1168	36.7097	{1B5DF1BA-5A95-464F-9B7B-50B07A6B56CD}	{83D4C5E8-BAFA-439C-82B3-70DAEAEB003A}	{BF4E1516-20F9-4D0B-AFEE-15FB1FBBBBBE}	0.206616	28.0735	20327.7	2.80735e+07	557615	19862.7	12	0	363	85.4545	0.636547	NA	NA	0	0	0	0	0	0	17	31	1066	39	-1	41	6	31	31	4	184	46	0	96	107	0	0	83	4	0	0
368	MEHTARLAM	LAGHMAN	AFGHANISTAN	{6096AF71-7C7C-4945-AB25-743330A57E00}	70.0944	34.6516	{874470EC-2D6A-4C48-8810-96010716C9EC}	{D2D33F46-9BC2-4ECB-8384-E1F43111B46B}	{BF4E1516-20F9-4D0B-AFEE-15FB1FBBBBBE}	1.57849	718.894	155577	7.18894e+08	21612.3	30.0632	23	3	976	94.4444	0.890028	NA	NA	0	0	0	0	0	0	19	36	905	38	0	37	13	29	30	8	384	105	2	101	244	17	36	97	274	0	0
541	MINGAJIK	JAWZJAN	AFGHANISTAN	{50851055-AFE4-470E-8C96-D2C10F62EC29}	65.9891	37.0553	{E20C08DE-5604-427D-8353-E3A4E586B829}	{C86A37AE-89CC-424E-BE5E-2A31CAE93E97}	{BF4E1516-20F9-4D0B-AFEE-15FB1FBBBBBE}	1.38698	882.067	138292	8.82067e+08	34547.3	39.1663	4	0	277	100	4.13001	NA	NA	0	0	0	0	0	0	17	33	1040	40	-1	42	6	30	30	4	193	50	0	97	115	0	0	90	77	0	0
302	MIRAMOR	DAYKUNDI	AFGHANISTAN	{5E1F924D-8842-43E4-A486-F8DC84DA9FF2}	66.9524	33.8192	{C7AC8746-FC26-4160-9A77-3F4C4EA66F40}	{489BDCD1-FAA1-4C21-B53D-3B2B18AEF6B7}	{BF4E1516-20F9-4D0B-AFEE-15FB1FBBBBBE}	2.74604	2291.56	271786	2.29156e+09	119795	52.2765	2	9	2812	100	NA	NA	NA	0	0	0	0	0	0	4	32	1044	25	-17	43	-2	16	16	-9	306	71	0	91	181	2	2	129	505	0	0
366	MIRBACHAKOT	KABUL	AFGHANISTAN	{29D1C3C9-E77E-4035-8EED-78F0A1F999D8}	69.1182	34.7273	{CE2B1B06-3EC6-49E6-8EE3-207F975EE9D3}	{2ADB892E-A606-482F-9057-9D0A09797E9F}	{BF4E1516-20F9-4D0B-AFEE-15FB1FBBBBBE}	0.34999	65.7621	35409	6.57621e+07	53242.9	809.629	1	2	1739	100	3.96291	NA	NA	0	0	0	0	0	0	13	34	971	33	-7	40	7	24	24	0	332	77	2	97	208	9	9	129	45	0	0
211	MIYANSHIN	KANDAHAR	AFGHANISTAN	{38F7611B-8278-4ABD-AE79-5F294E37B87B}	66.3363	32.3809	{C2F0C04D-C7D8-484D-AF1B-33C1F6CFD5B2}	{C00D3F37-6A06-4A88-B3C6-8D8F9F33C738}	{BF4E1516-20F9-4D0B-AFEE-15FB1FBBBBBE}	1.65408	894.626	168864	8.94626e+08	12994	14.5245	9	4	2183	100	5.02462	33.3333	NA	0	0	0	0	0	0	10	35	985	31	-11	43	-1	22	22	-2	284	85	0	112	183	1	1	175	85	0	0
205	MIZAN	ZABUL	AFGHANISTAN	{BB02E274-398A-4D85-8611-5F94B8BF03AA}	66.5063	32.1789	{5778E5F6-8874-41D4-98B0-F9F2990C048D}	{5B53F344-E1ED-433E-BACB-445FFCDE5BA6}	{BF4E1516-20F9-4D0B-AFEE-15FB1FBBBBBE}	1.54672	1118.41	158116	1.11841e+09	17542.3	15.685	2	3	1665	66.6667	5.79039	NA	NA	0	0	0	0	0	0	13	35	1002	35	-7	43	2	25	25	0	278	89	0	121	189	1	1	171	164	0	0
329	MOHAMMADAGHA	LOGAR	AFGHANISTAN	{C2683985-231C-4EE2-8418-11944E7CA5A2}	69.1794	34.2097	{DE10218A-B02B-4CB7-9549-0E7129D94C77}	{D028FC30-13C7-4B0C-8511-6E574F003CE1}	{BF4E1516-20F9-4D0B-AFEE-15FB1FBBBBBE}	1.68011	1050.28	167166	1.05028e+09	91536.7	87.1545	41	3	2209	100	NA	NA	NA	0	0	0	0	0	0	9	33	991	30	-12	42	4	17	21	-3	345	77	3	87	204	19	22	129	194	0	0
322	MUHMAND DARA	NANGARHAR	AFGHANISTAN	{EA6F6A1E-DAA8-4211-9E8D-BC605CC18F21}	71.0002	34.2036	{0F2A7F52-65B7-4CAA-A65E-151FE6404DB2}	{DD57CED5-47B9-458C-BCC0-9A3E6D1F0CF3}	{BF4E1516-20F9-4D0B-AFEE-15FB1FBBBBBE}	1.03015	292.3	104109	2.923e+08	84750.5	289.943	12	2	558	100	3.6764	NA	1	0	0	0	0	0	0	22	36	876	40	3	37	16	23	32	11	374	77	6	67	185	43	64	93	58	1	0
240	MUQUR	GHAZNI	AFGHANISTAN	{47CE18E2-E55B-4778-9A95-DD61DAFAD1AA}	67.7818	32.9403	{DDED8AEE-C86F-44B5-8822-00EC1818CCC4}	{352B4794-D2AE-47A2-B3FD-629D6643A5D7}	{BF4E1516-20F9-4D0B-AFEE-15FB1FBBBBBE}	1.38609	866.412	141090	8.66412e+08	31640.5	36.519	21	1	2192	100	1.78495	NA	NA	0	0	0	0	0	0	8	32	1086	31	-14	45	-5	21	21	-5	203	48	0	97	122	0	0	122	190	0	0
431	MUQUR	BADGHIS	AFGHANISTAN	{6CF30F16-A3C5-446C-98DD-10E6CCE322E1}	63.1002	35.1751	{9C8BE532-CB17-496C-8CD0-59993B38C84D}	{FFE0A348-69C0-4F35-8DF3-6F154205D836}	{BF4E1516-20F9-4D0B-AFEE-15FB1FBBBBBE}	2.45939	1291.67	248310	1.29167e+09	33056.3	25.5919	22	1	847	60	3.5699	NA	NA	0	0	0	0	0	0	14	36	990	37	-4	41	3	27	27	2	364	92	0	104	226	0	0	186	123	0	0
281	MUSAKHEL	KHOST	AFGHANISTAN	{793E8B0F-97CD-4A5B-B8FF-09B68D826BC9}	69.6675	33.5714	{F5473B6F-A09E-420A-9092-609D133FFA84}	{851E47E6-1A68-40BE-9E6A-89672AC48856}	{BF4E1516-20F9-4D0B-AFEE-15FB1FBBBBBE}	1.25413	426.727	126097	4.26727e+08	70694.2	165.666	3	6	2513	85.7143	1.3002	NA	NA	0	0	0	0	0	0	8	34	851	25	-9	35	2	9	18	-2	554	103	12	63	262	49	100	171	107	0	0
219	MUSAQALAH	HILMAND	AFGHANISTAN	{2C5DCC4C-7344-469B-AA6C-A0D429EA1978}	64.7537	32.3894	{B4FADD91-01DB-4566-B473-5644ED672737}	{E64C0CCC-91E6-45F0-8F67-936EF780A76B}	{BF4E1516-20F9-4D0B-AFEE-15FB1FBBBBBE}	1.94264	1307.7	205039	1.3077e+09	146370	111.929	7	0	1082	89.2857	2.00492	7.14286	NA	1	1	0	0	0	0	16	39	985	39	-3	43	6	29	29	4	176	43	0	109	122	1	1	105	186	0	4
337	MUSAYI	KABUL	AFGHANISTAN	{FBDC787E-6307-4B11-93F6-9A9425690AE1}	69.2188	34.3686	{17417260-DF1E-437E-8F74-C093502BF2C2}	{2ADB892E-A606-482F-9057-9D0A09797E9F}	{BF4E1516-20F9-4D0B-AFEE-15FB1FBBBBBE}	0.51848	110.43	52284.3	1.1043e+08	33142.3	300.121	18	5	1947	100	5.98623	NA	NA	0	0	0	0	0	0	11	33	979	31	-9	41	6	18	23	-1	342	77	4	89	204	18	20	127	67	0	0
189	NAD-E-ALI	HILMAND	AFGHANISTAN	{18A1DDC5-0D08-4FA8-9E4C-255029FCC3C7}	63.7925	31.5777	{0522D8AA-538A-4069-A1A1-17D25835A3B7}	{E64C0CCC-91E6-45F0-8F67-936EF780A76B}	{BF4E1516-20F9-4D0B-AFEE-15FB1FBBBBBE}	3.29658	5913.08	333122	5.91308e+09	355289	60.0853	66	0	804	83.6735	3.23212	2.04082	NA	0	0	0	0	0	0	19	39	992	42	0	43	9	31	31	7	89	23	0	103	62	0	0	54	189	0	0
263	NADIRSHAHKOT	KHOST	AFGHANISTAN	{ECD1C4DA-2440-46A8-A88B-6D3D1CDD333A}	69.6826	33.3812	{94A20EB6-C7A3-4F8E-9BA2-97AEA901F61D}	{851E47E6-1A68-40BE-9E6A-89672AC48856}	{BF4E1516-20F9-4D0B-AFEE-15FB1FBBBBBE}	0.892963	333.593	89458.2	3.33593e+08	59403.5	178.072	6	5	1809	100	3.50018	NA	NA	0	0	0	0	0	0	13	35	849	30	-5	35	8	13	23	2	479	79	11	53	199	43	129	124	63	0	0
529	NAHR-E- SHAHI	BALKH	AFGHANISTAN	{47F0F005-4780-4552-92D6-65714688D2C4}	67.1813	36.8412	{C3508181-E0DD-4324-A519-B2F464F4AF96}	{83D4C5E8-BAFA-439C-82B3-70DAEAEB003A}	{BF4E1516-20F9-4D0B-AFEE-15FB1FBBBBBE}	1.83589	1144.6	185825	1.1446e+09	199355	174.17	16	0	318	80	NA	NA	NA	0	0	0	0	0	0	17	33	1062	40	-2	42	6	30	30	4	175	46	0	96	103	0	0	78	41	0	0
195	NAHR-E-SARAJ	HILMAND	AFGHANISTAN	{DF9239E9-35C6-4334-9D56-F42D3253F8E4}	64.6887	31.9312	{AD5D6828-2F95-4A17-8D7E-77035FFA75AE}	{E64C0CCC-91E6-45F0-8F67-936EF780A76B}	{BF4E1516-20F9-4D0B-AFEE-15FB1FBBBBBE}	3.1493	2276	322462	2.276e+09	280729	123.343	88	0	894	85.7143	1.02765	NA	NA	0	0	0	0	0	0	18	39	976	41	-1	42	8	30	30	6	141	35	0	108	98	1	1	83	451	0	0
474	NAHRIN	BAGHLAN	AFGHANISTAN	{1E55402D-3257-4C37-852F-93A9EA9D5378}	69.0284	35.9982	{8B1AE75A-90B5-4169-ABDB-F85A3EA86E20}	{75901755-1F82-4F44-BAC0-FC44423A69A2}	{BF4E1516-20F9-4D0B-AFEE-15FB1FBBBBBE}	1.44137	983.826	144299	9.83826e+08	104121	105.833	10	5	1354	88.8889	NA	NA	NA	0	0	0	0	0	0	14	32	972	35	-4	39	8	25	26	2	446	103	1	98	274	4	5	162	184	0	0
249	NAKA	PAKTIKA	AFGHANISTAN	{420D51A8-50B9-4DF0-8859-F3F488268F88}	69.24	33.2065	{C55EAB6C-3D51-461F-86CB-450DBF39A539}	{934E2F1D-7356-4870-BE15-05A290DF952B}	{BF4E1516-20F9-4D0B-AFEE-15FB1FBBBBBE}	0.503911	122.006	51754.4	1.22006e+08	9993.37	81.9088	1	6	2891	100	NA	NA	NA	0	0	0	0	0	0	5	33	917	23	-13	37	0	11	16	-6	440	82	3	71	223	31	50	171	26	0	0
495	NAMAKAB	TAKHAR	AFGHANISTAN	{1BF7684C-9A35-48BA-B215-99E21106B61D}	69.7149	36.4716	{578EB09A-9A1A-4974-82FF-C1670B1E3BDA}	{6BA25A23-46EF-4364-A63D-3F8B2D1D7359}	{BF4E1516-20F9-4D0B-AFEE-15FB1FBBBBBE}	1.34612	547.42	136911	5.4742e+08	24231	44.2641	1	10	2258	80	5.90598	NA	NA	0	0	0	0	0	0	8	30	891	27	-8	35	2	18	19	-2	699	159	1	94	409	8	14	229	53	0	0
379	NARANG	KUNAR	AFGHANISTAN	{C24CC7DB-FBC5-4C19-A0C3-DCD0F49010C8}	71.0045	34.8018	{67372A69-D8F0-4B71-925D-85856A8786EA}	{C7E2FD4B-5026-4433-8FCB-D65171DDEE71}	{BF4E1516-20F9-4D0B-AFEE-15FB1FBBBBBE}	0.667836	189.336	66354.6	1.89336e+08	71134.6	375.705	1	11	1672	90.9091	8.24165	NA	NA	0	0	0	0	0	0	16	36	816	33	0	33	10	17	26	6	661	146	18	80	362	64	74	168	93	0	0
436	NARI	KUNAR	AFGHANISTAN	{42C9096A-A745-478B-8F1F-48FAF1B0FFEA}	71.5301	35.2759	{08775669-DE4A-4A56-B82F-0109CDCEA62E}	{C7E2FD4B-5026-4433-8FCB-D65171DDEE71}	{BF4E1516-20F9-4D0B-AFEE-15FB1FBBBBBE}	1.20966	474.264	123900	4.74264e+08	67106.3	141.496	10	14	1936	100	4.2015	NA	1	0	0	0	0	0	0	14	34	859	32	-1	34	8	15	25	4	620	126	19	69	316	69	78	165	115	1	0
215	NAWA	GHAZNI	AFGHANISTAN	{540D6980-A2C5-4B15-B596-E6842BF416A9}	67.8972	32.3265	{89E8DEFB-C198-46D1-8297-0B8CD54741CA}	{352B4794-D2AE-47A2-B3FD-629D6643A5D7}	{BF4E1516-20F9-4D0B-AFEE-15FB1FBBBBBE}	2.10328	1665.62	213998	1.66562e+09	14219.9	8.53729	4	0	2038	100	NA	NA	NA	0	0	0	0	0	0	11	34	1038	32	-11	44	-2	23	23	-2	230	57	0	102	141	3	3	141	157	0	0
179	NAWA-E-BARAKZAIY	HILMAND	AFGHANISTAN	{683EB1DC-81FE-4354-A70C-86A0836DB41C}	64.2129	31.3353	{499D689F-DDD3-414F-AAAD-024419F679B5}	{E64C0CCC-91E6-45F0-8F67-936EF780A76B}	{BF4E1516-20F9-4D0B-AFEE-15FB1FBBBBBE}	1.27921	607.51	133023	6.0751e+08	139779	230.086	32	0	743	83.3333	1.90874	NA	NA	0	0	0	0	0	0	20	40	957	42	0	41	10	32	32	8	96	23	0	101	65	1	1	55	253	0	0
208	NAWBAHAR	ZABUL	AFGHANISTAN	{55B2437E-A662-4EF3-B0FA-906BF1F15017}	67.5707	32.2172	{C9C5720B-9037-41F7-AAB3-FD69F95064E0}	{5B53F344-E1ED-433E-BACB-445FFCDE5BA6}	{BF4E1516-20F9-4D0B-AFEE-15FB1FBBBBBE}	2.19197	1264.13	223162	1.26413e+09	7471.01	5.91	4	1	2068	100	4.58043	NA	NA	0	0	0	0	0	0	11	35	1026	33	-11	44	-2	23	23	-2	248	70	0	109	157	2	2	157	171	0	0
313	NAWUR	GHAZNI	AFGHANISTAN	{06D0FA58-08E5-409B-82E0-949884D4386B}	67.7409	33.8457	{9746DA08-C297-408D-9878-859816BD977C}	{352B4794-D2AE-47A2-B3FD-629D6643A5D7}	{BF4E1516-20F9-4D0B-AFEE-15FB1FBBBBBE}	4.20391	5215.59	420860	5.21559e+09	121530	23.3014	0	4	3238	100	NA	NA	NA	0	0	0	0	0	0	1	32	1009	22	-19	41	-4	13	13	-12	364	81	1	89	212	6	6	147	824	0	0
241	NAWZAD	HILMAND	AFGHANISTAN	{DDD04762-AD2D-4E1C-8F0C-C28B4D3F90E7}	64.4958	32.5264	{EBA2CB0E-B6B7-4069-9B58-8025FAEF6D84}	{E64C0CCC-91E6-45F0-8F67-936EF780A76B}	{BF4E1516-20F9-4D0B-AFEE-15FB1FBBBBBE}	4.26314	4144.45	436908	4.14445e+09	150927	36.4167	6	2	1501	80	3.14117	6.66667	NA	1	1	0	0	0	0	14	38	980	36	-6	43	3	26	26	1	184	47	0	108	123	1	1	117	262	0	1
310	NAZYAN	NANGARHAR	AFGHANISTAN	{23F99751-08A7-448E-A955-D2E630E271B3}	70.826	34.045	{246A0634-0CF8-4679-8981-9C21F508915A}	{DD57CED5-47B9-458C-BCC0-9A3E6D1F0CF3}	{BF4E1516-20F9-4D0B-AFEE-15FB1FBBBBBE}	0.794154	245.566	80060.8	2.45566e+08	39827.5	162.187	3	5	1495	62.5	3.64485	NA	1	0	0	0	0	0	0	16	36	821	33	0	34	11	17	26	6	632	119	16	60	287	70	146	131	53	0	0
406	NEJRAB	KAPISA	AFGHANISTAN	{16A1944E-E122-4AF5-9A7F-AC829292881F}	69.646	35.0463	{F46E2832-1277-4472-9F35-0E67C4700286}	{E67F3594-3AED-49A6-B8D6-A95FF9EA4ED8}	{BF4E1516-20F9-4D0B-AFEE-15FB1FBBBBBE}	1.08693	581.317	108494	5.81317e+08	112526	193.571	25	10	2529	50	2.7757	NA	NA	0	0	0	0	0	0	8	33	849	26	-8	34	3	18	19	-1	711	164	6	97	436	23	25	243	300	0	0
338	NERKH	WARDAK	AFGHANISTAN	{CED423A3-A92D-435F-896B-A3070DDD730F}	68.7644	34.3206	{CE60AA65-661D-4C8D-A95B-A35058C1564E}	{65700485-D06A-454C-ACE0-F99DC1807255}	{BF4E1516-20F9-4D0B-AFEE-15FB1FBBBBBE}	1.43114	561.921	143289	5.61921e+08	74871	133.241	32	6	2543	100	NA	NA	NA	0	0	0	0	0	0	6	33	961	26	-13	40	1	17	18	-5	337	74	1	93	203	6	8	127	226	0	0
214	NESH	KANDAHAR	AFGHANISTAN	{6EFA3966-A782-4FA6-859D-5BD08C916574}	65.7051	32.3886	{53ABA5E7-5280-4A20-B46D-490EBAE5D20A}	{C00D3F37-6A06-4A88-B3C6-8D8F9F33C738}	{BF4E1516-20F9-4D0B-AFEE-15FB1FBBBBBE}	1.8619	1281.01	186798	1.28101e+09	22062.6	17.2228	6	2	1664	100	NA	NA	NA	0	0	0	0	0	0	13	38	996	36	-7	44	2	25	25	0	249	64	0	109	169	1	1	148	84	0	0
294	NILI	DAYKUNDI	AFGHANISTAN	{D3CD33E0-6555-4491-8888-A214A53D74F4}	66.0712	33.7673	{7EB968A7-5D5B-4F42-BFA5-F99DA3518318}	{489BDCD1-FAA1-4C21-B53D-3B2B18AEF6B7}	{BF4E1516-20F9-4D0B-AFEE-15FB1FBBBBBE}	1.36602	601.443	137449	6.01443e+08	58481.9	97.2359	3	7	2596	100	3.29001	NA	NA	0	0	0	0	0	0	5	33	1031	27	-15	43	-1	17	17	-8	277	61	0	87	155	2	2	126	198	0	0
373	NURGAL	KUNAR	AFGHANISTAN	{E3E6D28F-9E42-4364-801D-D7AA81AA0181}	70.731	34.6938	{BE364C5C-D3ED-4456-8F3F-E60275923CD0}	{C7E2FD4B-5026-4433-8FCB-D65171DDEE71}	{BF4E1516-20F9-4D0B-AFEE-15FB1FBBBBBE}	0.75036	307.933	76918.4	3.07933e+08	46595.1	151.316	4	10	1600	100	NA	NA	NA	0	0	0	0	0	0	16	36	809	33	0	33	11	17	26	6	623	139	17	84	349	56	69	155	81	0	0
422	NURGERAM	NURISTAN	AFGHANISTAN	{B3045C80-F912-4AFE-86C1-275CC51F172E}	70.4686	35.0743	{05914007-104B-4B39-9414-7039D4C1CECC}	{10C1227F-8878-409C-8F08-624A13EBEC9B}	{BF4E1516-20F9-4D0B-AFEE-15FB1FBBBBBE}	1.60716	978.326	160074	9.78326e+08	36647.9	37.4598	4	12	2613	80	NA	NA	NA	0	0	0	0	0	0	9	33	815	25	-6	32	3	15	18	0	783	171	15	85	443	60	65	230	73	0	0
355	OBE	HIRAT	AFGHANISTAN	{3B88828E-07B7-44BF-838E-BF4FA291602A}	63.25	34.3598	{EB2C3F0C-0099-4FC3-9883-A8A4930793BB}	{6F6C618E-4D55-47E2-860F-45A5AE47996D}	{BF4E1516-20F9-4D0B-AFEE-15FB1FBBBBBE}	2.71873	2623.39	272523	2.62339e+09	107211	40.8672	6	5	1995	100	1.36305	NA	NA	0	0	0	0	0	0	8	36	956	29	-11	41	-2	18	19	-3	307	67	0	103	191	0	1	186	213	0	0
234	OMNA	PAKTIKA	AFGHANISTAN	{EEB0E797-44E5-48C6-A6F7-F1982ABE5E52}	68.8133	32.8942	{87B66C9E-326C-4035-8F08-BFEED11512D2}	{934E2F1D-7356-4870-BE15-05A290DF952B}	{BF4E1516-20F9-4D0B-AFEE-15FB1FBBBBBE}	1.03914	461.633	106702	4.61633e+08	12568	27.225	1	3	2542	100	10.1122	NA	NA	0	0	0	0	0	0	8	34	970	27	-12	40	-1	14	19	-4	295	54	1	77	148	16	21	133	70	0	0
423	ONABA(ANAWA)	PANJSHER	AFGHANISTAN	{6D6612BB-317E-4DDC-AF64-1399063A81C6}	69.4053	35.224	{494D5EE5-FABA-4C63-AE3B-899DFF5E4F5A}	{47C1A2D0-7B3E-49E9-8F88-6BD1E9C9761F}	{BF4E1516-20F9-4D0B-AFEE-15FB1FBBBBBE}	0.589701	178.395	58925.7	1.78395e+08	28950.2	162.282	1	12	2480	100	NA	NA	NA	0	0	0	0	0	0	8	32	889	26	-8	35	2	18	19	-2	661	155	3	100	414	13	14	235	60	0	0
318	PACHIERAGAM	NANGARHAR	AFGHANISTAN	{4C8A7789-2170-4B8C-9691-018366EB501F}	70.2829	34.0865	{A1EBE4BB-E9FE-4C9A-AFFC-27136B566BF3}	{DD57CED5-47B9-458C-BCC0-9A3E6D1F0CF3}	{BF4E1516-20F9-4D0B-AFEE-15FB1FBBBBBE}	1.03614	470.214	104015	4.70214e+08	79266.1	168.574	12	8	2171	100	NA	NA	1	0	0	0	0	0	0	11	34	838	27	-6	33	5	10	21	0	780	148	20	62	353	77	160	183	77	0	0
356	PAGHMAN	KABUL	AFGHANISTAN	{B09537D6-54D0-46F3-BB3C-8B8F0DD3F0A3}	68.9372	34.5481	{E0D38657-E7A5-4EBB-996F-AAB5DF77F589}	{2ADB892E-A606-482F-9057-9D0A09797E9F}	{BF4E1516-20F9-4D0B-AFEE-15FB1FBBBBBE}	0.86736	361.209	88079.6	3.61209e+08	165804	459.026	16	6	2430	100	NA	NA	NA	0	0	0	0	0	0	7	33	927	27	-12	39	2	18	19	-4	391	89	2	95	241	9	10	145	198	0	0
352	PANJAB	BAMYAN	AFGHANISTAN	{7E089D21-14C1-48C0-B47D-36A803DBB9FC}	66.932	34.4225	{3308BEE2-DE10-4D7B-B877-BEA6D0A568B3}	{BC521684-5095-4F3E-9D6B-ACBAE6029B54}	{BF4E1516-20F9-4D0B-AFEE-15FB1FBBBBBE}	3.0704	1881.68	303692	1.88168e+09	55797.8	29.6532	0	5	3192	94.1176	14.8273	NA	NA	0	0	0	0	0	0	1	31	1043	22	-20	42	-5	13	13	-12	385	97	0	91	228	7	7	137	714	0	0
180	PANJWAYI	KANDAHAR	AFGHANISTAN	{909BE081-3982-4864-A6B2-BCEEAFF42F9A}	65.159	31.0731	{BD3975EF-1CB7-4A96-94C9-9EBD7E526C16}	{C00D3F37-6A06-4A88-B3C6-8D8F9F33C738}	{BF4E1516-20F9-4D0B-AFEE-15FB1FBBBBBE}	3.40127	5962.08	351080	5.96208e+09	98744	16.562	9	0	1114	100	1.54443	NA	NA	0	0	0	0	0	0	19	42	942	41	0	42	9	30	30	7	147	41	0	109	102	3	3	91	167	0	0
451	PARYAN	PANJSHER	AFGHANISTAN	{090225EC-135C-4730-A687-C4606BE331A1}	70.0433	35.6475	{EB1917B9-1B76-4563-9F74-8D5B3ED6965B}	{47C1A2D0-7B3E-49E9-8F88-6BD1E9C9761F}	{BF4E1516-20F9-4D0B-AFEE-15FB1FBBBBBE}	2.06805	1420.82	207451	1.42082e+09	25106.3	17.6703	0	11	4021	100	NA	NA	NA	0	0	0	0	0	0	-1	29	821	14	-17	31	-8	7	8	-11	1062	232	9	88	593	44	53	355	63	0	0
300	PASABAND	GHOR	AFGHANISTAN	{75483F92-D47C-46DC-B194-81C6DC4B2353}	65.0823	33.5887	{64368072-4A2D-4D53-86EF-948CED9E87BA}	{15CF9E4C-EC0F-4DCB-86FF-8B7F6D57EC48}	{BF4E1516-20F9-4D0B-AFEE-15FB1FBBBBBE}	4.17498	4478.74	416335	4.47874e+09	109916	24.5416	5	4	2630	66.6667	NA	16.6667	NA	0	0	0	0	0	0	4	35	1011	26	-16	43	-7	15	16	-8	264	57	0	93	155	1	2	152	515	0	0
472	PASHTUNKOT	FARYAB	AFGHANISTAN	{CB98BF71-856F-4819-A3D7-8874EA320E87}	64.7781	35.8099	{8BA418C4-BD05-4570-BB50-ED952CD90EA9}	{64C39AFF-7901-4C7E-B9C0-CC223F32B1F5}	{BF4E1516-20F9-4D0B-AFEE-15FB1FBBBBBE}	3.64637	2689.42	364226	2.68942e+09	222356	82.6782	47	3	1378	88.8889	NA	NA	NA	0	0	0	0	0	0	11	35	952	32	-7	39	5	21	23	0	343	76	0	90	186	2	3	147	349	0	0
334	PASHTUNZARGHUN	HIRAT	AFGHANISTAN	{7E3EF130-A3C6-486A-9A27-E8C09DB62C6A}	62.7546	34.1843	{9C3BA73F-4573-4957-A1AD-55802050CA9B}	{6F6C618E-4D55-47E2-860F-45A5AE47996D}	{BF4E1516-20F9-4D0B-AFEE-15FB1FBBBBBE}	2.23973	1898.03	224719	1.89803e+09	141293	74.4421	12	3	1416	85.7143	NA	NA	NA	1	0	0	0	1	0	12	36	968	34	-6	41	2	24	24	0	279	61	0	104	175	0	0	163	241	0	1
442	PORUNS	NURISTAN	AFGHANISTAN	{E8DF7E16-7129-4674-A1EF-9CF2FEE135F4}	70.8021	35.4079	{594CC487-5CA8-4787-8276-C01E5417129E}	{10C1227F-8878-409C-8F08-624A13EBEC9B}	{BF4E1516-20F9-4D0B-AFEE-15FB1FBBBBBE}	2.34994	1426.84	233273	1.42684e+09	22473.1	15.7502	0	14	4039	100	NA	NA	NA	0	0	0	0	0	0	0	29	830	15	-16	31	-7	5	9	-10	908	176	17	74	462	81	95	277	28	0	0
315	PUL-E- ALAM	LOGAR	AFGHANISTAN	{C2F585A9-1747-4751-9032-450AD72A4EF8}	69.0535	33.9723	{6BD4C9D3-FC02-4BBB-BE8D-236504FCF332}	{D028FC30-13C7-4B0C-8511-6E574F003CE1}	{BF4E1516-20F9-4D0B-AFEE-15FB1FBBBBBE}	1.98416	1121.22	200387	1.12122e+09	172343	153.71	68	2	2188	93.75	1.02868	NA	NA	0	0	0	0	0	0	9	32	1030	30	-13	43	4	17	21	-3	294	64	2	85	170	16	19	113	279	0	0
468	PUL-E- KHUMRI	BAGHLAN	AFGHANISTAN	{C7E0EF2C-0E8D-40FD-B526-6E06DE741789}	68.6683	36.0103	{7CCEAADD-8F71-4DAF-BB11-57A686353EF4}	{75901755-1F82-4F44-BAC0-FC44423A69A2}	{BF4E1516-20F9-4D0B-AFEE-15FB1FBBBBBE}	1.16917	532.634	115545	5.32634e+08	308535	579.263	47	4	744	93.75	1.17365	NA	NA	0	0	0	0	0	0	17	32	1025	38	-2	41	11	28	29	3	295	70	0	97	181	1	2	114	201	0	1
447	PUL-E-HESAR	BAGHLAN	AFGHANISTAN	{CAAEE868-2305-49FD-A8B8-7B6FDE96DB38}	69.5603	35.5836	{DE47DF48-1106-46F9-9F51-19BC77D32EC0}	{75901755-1F82-4F44-BAC0-FC44423A69A2}	{BF4E1516-20F9-4D0B-AFEE-15FB1FBBBBBE}	1.57654	888.638	155058	8.88638e+08	41041	46.1842	1	13	3426	75	NA	NA	NA	0	0	0	0	0	0	1	30	783	17	-13	31	-4	10	11	-8	1075	256	4	98	647	19	27	365	75	0	0
267	PURCHAMAN	FARAH	AFGHANISTAN	{C92DBE8B-BB7A-470A-8572-D5A0DCBE19D8}	63.8649	33.1366	{40A569E8-4382-41D5-83C4-CA131058AA5E}	{9ED7DE38-ACAC-4097-A44A-2F04F43DBE4F}	{BF4E1516-20F9-4D0B-AFEE-15FB1FBBBBBE}	6.1277	6441.23	617066	6.44123e+09	80421.5	12.4854	4	5	2049	92.3077	2.50169	NA	NA	0	0	0	0	0	0	9	36	986	31	-10	42	-3	21	21	-3	223	58	0	110	149	0	0	149	388	0	0
212	PUSHTROD	FARAH	AFGHANISTAN	{7408B2F6-C60F-4F94-931B-D5B029529225}	62.0591	32.4872	{8FA3CEA8-F5B0-452E-BCBF-41127459941C}	{9ED7DE38-ACAC-4097-A44A-2F04F43DBE4F}	{BF4E1516-20F9-4D0B-AFEE-15FB1FBBBBBE}	1.07414	433.343	107406	4.33343e+08	44059.6	101.674	35	0	672	100	NA	NA	NA	0	0	0	0	0	0	20	37	983	42	0	41	10	32	32	8	86	24	0	107	61	0	0	52	106	0	0
415	QADIS	BADGHIS	AFGHANISTAN	{8AF22BFC-442D-4C7B-95D2-372C9B597C79}	63.5842	34.8156	{84522661-76A8-4387-BFC3-A8251529D3EB}	{FFE0A348-69C0-4F35-8DF3-6F154205D836}	{BF4E1516-20F9-4D0B-AFEE-15FB1FBBBBBE}	3.41211	3452.49	341107	3.45249e+09	133480	38.6621	27	3	1632	100	2.96239	NA	NA	0	0	0	0	0	0	9	35	973	32	-9	41	-1	20	21	-2	346	75	0	99	208	0	1	189	265	0	0
216	QALA-E-KAH	FARAH	AFGHANISTAN	{EFDD9213-0D63-410A-8FF9-460423EE7A85}	61.3165	32.3958	{5E7CA854-28F6-4EF0-98C3-0B497CF3B42C}	{9ED7DE38-ACAC-4097-A44A-2F04F43DBE4F}	{BF4E1516-20F9-4D0B-AFEE-15FB1FBBBBBE}	3.12265	3634.66	312743	3.63465e+09	31253.3	8.59868	1	0	636	100	4.73575	NA	NA	0	0	0	0	0	0	20	36	964	40	0	39	10	32	32	8	95	24	0	104	66	0	0	54	151	0	0
395	QALA-E-NAW	BADGHIS	AFGHANISTAN	{4A376BE0-E885-4C0D-8BDC-DF2FF79E461E}	63.1235	34.8107	{D719E550-8B66-4A34-B0E8-5B08D675834B}	{FFE0A348-69C0-4F35-8DF3-6F154205D836}	{BF4E1516-20F9-4D0B-AFEE-15FB1FBBBBBE}	1.23087	656.789	128734	6.56789e+08	107413	163.543	10	3	1535	91.6667	1.94632	NA	NA	0	0	0	0	0	0	10	35	955	32	-7	40	0	22	22	-1	353	78	0	100	213	0	0	190	113	0	0
533	QALA-E-ZAL	KUNDUZ	AFGHANISTAN	{EFB7305E-F81E-4795-AA70-C653AA0F3940}	68.3608	36.8964	{91DD47F3-89A3-429D-81DC-2A85B5B4ABD2}	{F5A39A6A-C255-4E4F-86F2-A54ED861AF43}	{BF4E1516-20F9-4D0B-AFEE-15FB1FBBBBBE}	1.96104	2116.87	194133	2.11687e+09	57535.2	27.1794	8	0	356	100	NA	NA	NA	0	0	0	0	0	0	17	33	1067	41	-2	43	12	30	30	4	199	46	0	92	114	1	1	82	63	0	0
270	QALANDAR	KHOST	AFGHANISTAN	{3DE0B71B-57BD-4740-A557-B57A26736C4E}	69.6592	33.4922	{EDDBD7B5-7058-49BF-AE38-E1CB51DA9DC5}	{851E47E6-1A68-40BE-9E6A-89672AC48856}	{BF4E1516-20F9-4D0B-AFEE-15FB1FBBBBBE}	0.665964	156.988	66208.6	1.56988e+08	16087	102.473	2	7	2387	100	NA	NA	NA	0	0	0	0	0	0	9	34	847	25	-8	34	4	10	19	-1	528	95	13	59	239	46	107	158	58	0	0
206	QALAT	ZABUL	AFGHANISTAN	{87856E90-15D0-4E38-98BD-EFA3934F2E09}	66.9992	32.2098	{9671B0EF-BCDB-4D73-ABB6-2D54E69345BA}	{5B53F344-E1ED-433E-BACB-445FFCDE5BA6}	{BF4E1516-20F9-4D0B-AFEE-15FB1FBBBBBE}	2.12881	1836.15	215698	1.83615e+09	39777.1	21.6633	66	1	1745	89.4737	NA	NA	NA	0	0	0	0	0	0	12	36	1019	35	-9	44	1	25	25	0	276	93	0	123	182	0	0	173	194	0	0
260	QARABAGH	GHAZNI	AFGHANISTAN	{7D87D940-8B0C-4376-A8DD-71F5294C7DB2}	67.9874	33.221	{B641045D-7BE6-42A0-8726-6A8EFAC1B968}	{352B4794-D2AE-47A2-B3FD-629D6643A5D7}	{BF4E1516-20F9-4D0B-AFEE-15FB1FBBBBBE}	1.95109	1646.43	196449	1.64643e+09	104812	63.6603	48	1	2320	100	NA	NA	NA	0	0	0	0	0	0	7	33	1047	29	-15	44	-3	19	19	-6	205	42	0	87	108	1	2	105	623	0	0
384	QARABAGH	KABUL	AFGHANISTAN	{71F11C1F-C280-43FC-8B40-143F793B1141}	69.1763	34.8494	{30136F77-3455-45E5-82AB-30436EF0B67F}	{2ADB892E-A606-482F-9057-9D0A09797E9F}	{BF4E1516-20F9-4D0B-AFEE-15FB1FBBBBBE}	0.861005	208.617	84247.1	2.08617e+08	95635.7	458.427	10	1	1603	92.3077	NA	NA	NA	0	0	0	0	0	0	14	34	980	34	-6	40	8	26	26	1	360	85	3	99	229	10	10	137	87	0	0
516	QARAMQOL	FARYAB	AFGHANISTAN	{37DD4EE7-DA53-461E-8417-023DDF7544D5}	64.9616	36.7921	{1BB44EC1-7B4C-4B6D-AD0B-E1A3BE348889}	{64C39AFF-7901-4C7E-B9C0-CC223F32B1F5}	{BF4E1516-20F9-4D0B-AFEE-15FB1FBBBBBE}	1.81716	1073.9	173667	1.0739e+09	28009.1	26.0816	12	0	356	100	8.61846	NA	NA	0	0	0	0	0	0	16	34	1034	40	-2	42	5	29	29	4	247	60	0	95	145	1	1	119	27	0	0
359	QARGHAYI	LAGHMAN	AFGHANISTAN	{BAF6D149-2CB3-4CD7-8144-7AA6652AF7E0}	70.1728	34.5315	{8AFBF526-8C54-4870-9C50-6277AE0740FF}	{D2D33F46-9BC2-4ECB-8384-E1F43111B46B}	{BF4E1516-20F9-4D0B-AFEE-15FB1FBBBBBE}	1.72793	886.621	168217	8.86621e+08	142594	160.828	10	5	901	87.5	NA	NA	NA	0	0	0	0	0	0	20	36	901	38	1	37	14	26	31	8	349	94	3	96	220	19	35	87	192	0	0
553	QARQIN	JAWZJAN	AFGHANISTAN	{F9F10BE4-45C6-4244-9C08-88600162732D}	66.0919	37.2928	{E02E4399-E8CD-4F3C-9AB3-7C9C14D4A109}	{C86A37AE-89CC-424E-BE5E-2A31CAE93E97}	{BF4E1516-20F9-4D0B-AFEE-15FB1FBBBBBE}	1.61499	1239.71	155416	1.23971e+09	14371.5	11.5926	9	0	270	100	NA	NA	NA	0	0	0	0	0	0	18	34	1036	41	-1	42	7	29	31	5	173	45	0	96	101	0	1	78	16	0	0
454	QAYSAR	FARYAB	AFGHANISTAN	{D0BBF9A2-AF84-4CB4-94EC-07AA873273D5}	64.279	35.6413	{DD8A1F71-667A-451B-A887-AF7206031459}	{64C39AFF-7901-4C7E-B9C0-CC223F32B1F5}	{BF4E1516-20F9-4D0B-AFEE-15FB1FBBBBBE}	2.88673	2545.04	286254	2.54504e+09	152598	59.9588	28	3	1448	100	1.13195	NA	NA	0	0	0	0	0	0	10	35	954	32	-7	39	0	20	22	-1	362	81	0	91	200	2	3	166	345	0	0
536	QORGHAN	FARYAB	AFGHANISTAN	{BB413109-10E9-44EB-93D9-3DD1FBFEE16E}	64.9479	37.0331	{6E74659C-40ED-4ED7-B98B-0FA9FF88411A}	{64C39AFF-7901-4C7E-B9C0-CC223F32B1F5}	{BF4E1516-20F9-4D0B-AFEE-15FB1FBBBBBE}	1.146	776.046	114264	7.76046e+08	39085.5	50.3649	7	0	291	100	NA	NA	NA	0	0	0	0	0	0	17	34	1046	40	-2	43	5	30	30	4	227	56	0	95	133	1	1	109	19	0	0
483	QUSHTEPA	JAWZJAN	AFGHANISTAN	{11B2E912-14C7-45C1-91C2-F5951A5C4FD7}	65.3635	36.2097	{312E3602-54FA-4F55-89EA-1F86CD61B8C0}	{C86A37AE-89CC-424E-BE5E-2A31CAE93E97}	{BF4E1516-20F9-4D0B-AFEE-15FB1FBBBBBE}	1.23781	881.422	125056	8.81422e+08	63135.9	71.6296	8	1	725	100	NA	NA	NA	0	0	0	0	0	0	15	34	1005	38	-4	42	4	26	28	3	283	66	0	94	160	0	1	128	55	0	0
562	RAGHESTAN	BADAKHSHAN	AFGHANISTAN	{A0FF3549-7C04-4D2F-A086-D596647F2613}	70.6718	37.6609	{FB96F886-60B7-4CF3-B4EE-4FFFE91E2E57}	{9359ADDC-2C7B-49D6-B5C5-93CC8ABFFF20}	{BF4E1516-20F9-4D0B-AFEE-15FB1FBBBBBE}	2.179	1302.83	210346	1.30283e+09	56002	42.9849	5	8	2958	100	NA	NA	NA	0	0	0	0	0	0	3	29	923	22	-12	35	2	14	15	-7	589	108	4	71	293	20	33	179	188	0	0
289	RASHIDAN	GHAZNI	AFGHANISTAN	{630CAB84-247E-4E20-88B6-F11EDD1998C5}	68.1476	33.6976	{2958F75A-9163-48D2-9505-159D7A060C25}	{352B4794-D2AE-47A2-B3FD-629D6643A5D7}	{BF4E1516-20F9-4D0B-AFEE-15FB1FBBBBBE}	0.903041	387.939	89990.9	3.87939e+08	16923.1	43.623	3	5	2860	100	NA	NA	NA	0	0	0	0	0	0	3	32	984	24	-17	41	-2	14	15	-9	288	57	1	86	162	3	4	118	184	0	0
173	REG	KANDAHAR	AFGHANISTAN	{D233ECD1-41AD-4705-A120-D758D743DE33}	65.1732	30.1298	{D8038167-CA00-4725-8B96-84EE57A6E4DE}	{C00D3F37-6A06-4A88-B3C6-8D8F9F33C738}	{BF4E1516-20F9-4D0B-AFEE-15FB1FBBBBBE}	4.63551	13378.1	477103	1.33781e+10	4827.83	0.360876	1	0	997		NA	NA	1	0	0	0	0	0	0	21	41	915	42	1	40	12	31	32	10	118	34	0	104	79	4	4	75	3	1	0
177	REG	HILMAND	AFGHANISTAN	{C04037AB-01A1-4BE9-9187-0974FF84FE6F}	63.4811	30.8304	{C9A700B7-7DCF-4C86-8E23-6E982DED1F44}	{E64C0CCC-91E6-45F0-8F67-936EF780A76B}	{BF4E1516-20F9-4D0B-AFEE-15FB1FBBBBBE}	4.34416	7311.88	449021	7.31188e+09	4827.83	0.660272	2	0	758	100	NA	NA	NA	0	0	0	0	0	0	20	39	976	42	0	42	11	32	32	8	67	17	0	93	44	2	2	38	66	0	0
331	RODAT	NANGARHAR	AFGHANISTAN	{B20D7861-6B1C-4340-9611-FFE393CE39C2}	70.5682	34.273	{ABE604D2-4514-4383-AC12-42445B20476D}	{DD57CED5-47B9-458C-BCC0-9A3E6D1F0CF3}	{BF4E1516-20F9-4D0B-AFEE-15FB1FBBBBBE}	0.985592	356.361	98952.4	3.56361e+08	121359	340.551	5	1	713	100	3.12315	NA	NA	0	0	0	0	0	0	21	37	887	40	2	37	16	22	32	10	299	65	7	76	161	30	41	76	72	0	0
549	ROSTAQ	TAKHAR	AFGHANISTAN	{5EAD7D10-66AE-4A1A-A228-F5A7AF9B0FB4}	69.8173	37.1062	{5634E0F2-612F-438C-81CA-09A9E6711268}	{6BA25A23-46EF-4364-A63D-3F8B2D1D7359}	{BF4E1516-20F9-4D0B-AFEE-15FB1FBBBBBE}	2.22271	1862.42	219920	1.86242e+09	219859	118.05	0	4	1280	89.4737	NA	NA	NA	0	0	0	0	0	0	13	32	961	35	-4	39	8	24	25	1	610	128	1	89	339	7	13	204	256	0	0
426	RUKHA	PANJSHER	AFGHANISTAN	{D2FCD1D1-F8F3-4121-BEFE-0290627927D0}	69.4783	35.2669	{05F78A34-E214-402D-8F26-8C2635510F88}	{47C1A2D0-7B3E-49E9-8F88-6BD1E9C9761F}	{BF4E1516-20F9-4D0B-AFEE-15FB1FBBBBBE}	0.738322	163.514	74731.4	1.63514e+08	27625.7	168.95	0	13	3067	100	NA	NA	NA	0	0	0	0	0	0	4	31	821	21	-11	32	0	13	14	-5	937	224	4	99	582	16	20	324	71	0	0
452	RUY-E-DUAB	SAMANGAN	AFGHANISTAN	{62DAAC4E-C5F4-46F0-A20D-507FA7DA971B}	67.8173	35.6355	{7E48111B-BC65-4A0E-8B7A-12041F563E2F}	{4EADFB9D-0348-4E4A-8434-6D069A2ADEEB}	{BF4E1516-20F9-4D0B-AFEE-15FB1FBBBBBE}	2.57587	2385.39	254165	2.38539e+09	54994.1	23.0546	2	5	2714	100	NA	NA	NA	0	0	0	0	0	0	4	33	874	23	-12	36	0	14	15	-6	391	89	0	92	229	6	10	122	160	0	0
280	SABARI	KHOST	AFGHANISTAN	{16289F83-ABA8-4821-98C5-6F197B1D42FD}	69.9116	33.5434	{F3AA24E8-B1F0-4FF2-80F4-6FF350DE3EDA}	{851E47E6-1A68-40BE-9E6A-89672AC48856}	{BF4E1516-20F9-4D0B-AFEE-15FB1FBBBBBE}	1.04861	413.452	105922	4.13452e+08	105032	254.038	2	2	1381	90.9091	3.60601	NA	NA	0	0	0	0	0	0	16	36	834	33	-2	35	11	12	26	6	519	78	11	54	200	45	164	108	114	0	0
297	SAGHAR	GHOR	AFGHANISTAN	{D80B16C1-30CA-4FBE-8116-E3532BC7814E}	63.6736	33.5809	{5C689FDD-3095-47D2-A3C0-9560A0CE11D2}	{15CF9E4C-EC0F-4DCB-86FF-8B7F6D57EC48}	{BF4E1516-20F9-4D0B-AFEE-15FB1FBBBBBE}	3.40322	2657.64	338201	2.65764e+09	42995.6	16.1781	2	5	2150	100	NA	NA	NA	0	0	0	0	0	0	8	35	990	29	-12	42	-4	18	19	-4	253	64	0	110	169	0	1	169	195	0	0
429	SALANG	PARWAN	AFGHANISTAN	{8D4CE52C-A5D2-4E83-85F6-99CB203482FB}	69.1513	35.2769	{92309C71-D89F-41A9-919A-44410E79A1D5}	{4B015AC5-0244-4405-A3EF-4FAFAA472931}	{BF4E1516-20F9-4D0B-AFEE-15FB1FBBBBBE}	1.13982	520.043	115020	5.20043e+08	33000.9	63.4581	2	11	2961	100	NA	NA	NA	0	0	0	0	0	0	4	31	817	21	-11	32	-1	13	14	-5	870	212	2	101	546	10	13	303	176	0	0
464	SANCHARAK(SANGCHARK)	SAR-E-PUL	AFGHANISTAN	{DD1217B8-49BB-4E22-9DA1-AE2AC50C502C}	66.3416	35.8421	{181CB5E4-615E-4A9F-8D5D-F32ED2826371}	{35664E84-B6EE-4779-901E-14CA22A1255E}	{BF4E1516-20F9-4D0B-AFEE-15FB1FBBBBBE}	1.91361	1060.73	192921	1.06073e+09	113054	106.582	13	3	1683	100	1.79872	NA	NA	0	0	0	0	0	0	9	33	964	30	-8	39	3	20	21	-2	272	59	0	87	154	2	4	98	172	0	0
328	SANG-E-TAKHT	DAYKUNDI	AFGHANISTAN	{43AE1E8E-2293-4AEE-8A6A-309E0919A0E2}	65.9235	34.1964	{FFAFA350-AB45-48F3-9A13-62F901443C9A}	{489BDCD1-FAA1-4C21-B53D-3B2B18AEF6B7}	{BF4E1516-20F9-4D0B-AFEE-15FB1FBBBBBE}	2.5402	1794.17	253289	1.79417e+09	80407.7	44.8161	1	5	2860	100	NA	NA	NA	0	0	0	0	0	0	3	33	1025	24	-18	42	-3	14	15	-10	304	60	0	82	167	3	4	125	499	0	0
199	SANGIN	HILMAND	AFGHANISTAN	{1E3F4F3A-BC32-428D-B3BE-D071FF5308EE}	64.978	32.0957	{DECB6D82-E257-4AC2-AA08-7F51B1755DC5}	{E64C0CCC-91E6-45F0-8F67-936EF780A76B}	{BF4E1516-20F9-4D0B-AFEE-15FB1FBBBBBE}	1.33174	638.383	136224	6.38383e+08	75143.4	117.709	1	1	992	71.4286	1.06569	NA	NA	1	1	0	0	0	0	17	39	980	40	-2	42	7	29	29	5	173	43	0	110	122	1	1	102	108	0	2
488	SAR-E-PUL	SAR-E-PUL	AFGHANISTAN	{9800C923-9CE2-4824-96B2-7A0FA86F7714}	66.0565	36.2843	{10EEDDCC-67E6-4DBD-B8C6-97CE80458CFD}	{35664E84-B6EE-4779-901E-14CA22A1255E}	{BF4E1516-20F9-4D0B-AFEE-15FB1FBBBBBE}	2.9636	2053.17	290856	2.05317e+09	148799	72.473	33	1	710	89.4737	NA	NA	NA	0	0	0	0	0	0	15	34	1010	38	-3	41	5	26	28	3	237	57	0	94	138	0	1	106	281	0	0
376	SARKANI	KUNAR	AFGHANISTAN	{05225099-809D-488D-B575-503B0FE55469}	71.1177	34.7483	{24B7D1A6-34AC-42A0-8ED7-E8B952A078F5}	{C7E2FD4B-5026-4433-8FCB-D65171DDEE71}	{BF4E1516-20F9-4D0B-AFEE-15FB1FBBBBBE}	0.709843	205.09	70406.1	2.0509e+08	69579.4	339.263	4	9	1288	77.7778	8.73859	NA	1	0	0	0	0	0	0	18	36	852	35	0	34	12	20	28	7	579	129	12	82	323	53	57	151	59	1	0
225	SAROBI	PAKTIKA	AFGHANISTAN	{FF4CD51B-D06B-4912-81B0-E8701B35B0F9}	69.0459	32.7522	{13F40EC7-5C37-4FF2-95B3-0194B21545CD}	{934E2F1D-7356-4870-BE15-05A290DF952B}	{BF4E1516-20F9-4D0B-AFEE-15FB1FBBBBBE}	0.869121	301.724	89605.9	3.01724e+08	21134.5	70.0459	5	2	2428	100	5.47495	NA	NA	0	0	0	0	0	0	9	34	942	27	-11	38	-1	10	20	-3	321	56	2	69	153	22	40	134	62	0	0
245	SARRAWZAH(SARHAWZAH)	PAKTIKA	AFGHANISTAN	{1ACCBF64-C0A8-47E9-A54A-C31B50F3E95A}	69.0389	33.0631	{6E012302-4746-4B45-9764-981774F4A5DE}	{934E2F1D-7356-4870-BE15-05A290DF952B}	{BF4E1516-20F9-4D0B-AFEE-15FB1FBBBBBE}	1.32089	671.728	134938	6.71728e+08	13590.1	20.2316	16	3	2610	100	8.29119	NA	NA	0	0	0	0	0	0	7	34	951	26	-12	39	1	14	18	-4	332	61	2	74	166	22	33	141	78	0	0
482	SAYAD	SAR-E-PUL	AFGHANISTAN	{7D770989-FE10-439C-8FCE-BCDE86B9C9C6}	65.709	36.1498	{5FA25A66-FE4E-49F9-9E12-F4070DF2B717}	{35664E84-B6EE-4779-901E-14CA22A1255E}	{BF4E1516-20F9-4D0B-AFEE-15FB1FBBBBBE}	1.88162	1335.2	188356	1.3352e+09	76629.8	57.392	11	2	920	100	NA	NA	NA	0	0	0	0	0	0	14	34	988	36	-4	41	5	25	26	2	271	63	0	92	154	0	1	117	129	0	0
312	SAYDABAD	WARDAK	AFGHANISTAN	{C66978AD-93C3-48D4-A61F-7602DB23039D}	68.6573	33.9248	{B29B3F0C-0417-4016-82FE-89437C189A4C}	{65700485-D06A-454C-ACE0-F99DC1807255}	{BF4E1516-20F9-4D0B-AFEE-15FB1FBBBBBE}	1.87921	1094.84	190897	1.09484e+09	160163	146.289	48	4	2459	85.7143	1.30202	NA	NA	0	0	0	0	0	0	6	32	1002	27	-14	42	0	17	18	-6	263	55	1	88	153	4	6	105	273	0	0
401	SAYDKHEL	PARWAN	AFGHANISTAN	{9A82F63B-F2EC-4645-88FC-7A754D657F3C}	69.2651	35.0465	{B63E7DE3-6CD5-4BF9-A092-C4323C04BDB6}	{4B015AC5-0244-4405-A3EF-4FAFAA472931}	{BF4E1516-20F9-4D0B-AFEE-15FB1FBBBBBE}	0.369074	45.8842	37712.5	4.58842e+07	47931.3	1044.62	4	0	1483	80	NA	NA	NA	0	0	0	0	0	0	14	34	941	34	-4	38	8	25	26	2	390	93	2	101	251	7	8	148	87	0	0
292	SAYEDKARAM	PAKTYA	AFGHANISTAN	{43A13A1F-943C-46B0-B8EE-98E51B1C6C39}	69.4791	33.7125	{B7D89161-4548-463B-8DD1-62357AC3C591}	{B2A7364C-EE9B-4E9A-8508-80A24A31CAE3}	{BF4E1516-20F9-4D0B-AFEE-15FB1FBBBBBE}	1.03085	451.402	105462	4.51402e+08	63469.2	140.605	17	3	2683	100	NA	NA	NA	0	0	0	0	0	0	7	33	947	25	-13	38	1	12	18	-5	498	102	6	74	265	38	60	176	109	0	0
421	SAYGHAN	BAMYAN	AFGHANISTAN	{4EF7701D-2B6B-4C0A-AA61-5B97140040AB}	67.6105	35.118	{CDF8B900-3075-4681-B793-2ACBA86595D9}	{BC521684-5095-4F3E-9D6B-ACBAE6029B54}	{BF4E1516-20F9-4D0B-AFEE-15FB1FBBBBBE}	2.1625	1732.13	213320	1.73213e+09	29456.5	17.0059	1	6	2931	100	NA	NA	NA	0	0	0	0	0	0	3	34	884	22	-14	37	-1	13	14	-7	337	81	0	89	197	8	10	100	92	0	0
243	SHAHID-E-HASSAS	URUZGAN	AFGHANISTAN	{465901E2-B515-4EE7-8810-A9AF23158BC7}	65.4783	32.923	{E0C23984-2BBE-48BA-BDFE-ED46BCFCCEFD}	{B778190E-DB23-4161-8C1F-9845E84B5C9B}	{BF4E1516-20F9-4D0B-AFEE-15FB1FBBBBBE}	2.45737	1858.35	250323	1.85835e+09	73461.1	39.5303	31	5	1591	80	1.72325	20	NA	1	1	0	0	0	0	12	36	1009	35	-7	43	1	25	25	0	234	56	0	105	156	1	1	134	164	0	1
220	SHAHJOY	ZABUL	AFGHANISTAN	{E4BC126E-369F-49A7-B1BF-2A7AA90016BE}	67.3949	32.4977	{9FF36F38-2FA8-489C-A977-B980CE6DC071}	{5B53F344-E1ED-433E-BACB-445FFCDE5BA6}	{BF4E1516-20F9-4D0B-AFEE-15FB1FBBBBBE}	2.17145	1718.58	221332	1.71858e+09	43574.8	25.3551	39	1	1976	100	NA	NA	NA	0	0	0	0	0	0	10	34	1053	33	-12	45	-3	23	23	-3	243	70	0	112	153	0	0	153	249	0	0
345	SHAHRAK	GHOR	AFGHANISTAN	{9F90843E-FD2D-4B69-A69F-487D64E6749B}	64.3355	34.1024	{A298FCCD-EE40-43A2-B836-62BC778B8162}	{15CF9E4C-EC0F-4DCB-86FF-8B7F6D57EC48}	{BF4E1516-20F9-4D0B-AFEE-15FB1FBBBBBE}	3.95706	4340.72	400064	4.34072e+09	84641.2	19.4993	9	4	2649	81.8182	2.67723	NA	NA	0	0	0	0	0	0	3	34	1007	25	-17	42	-10	13	15	-10	290	67	0	100	179	0	2	179	305	0	0
557	SHAHR-E-BUZORG	BADAKHSHAN	AFGHANISTAN	{02A0B5E7-4C57-45D2-9D38-9483489009E9}	70.1356	37.3419	{2AD2EE74-B381-44EA-A197-E4EBEB3C3F3B}	{9359ADDC-2C7B-49D6-B5C5-93CC8ABFFF20}	{BF4E1516-20F9-4D0B-AFEE-15FB1FBBBBBE}	1.58908	980.716	160779	9.80716e+08	61738.6	62.9525	3	6	1664	100	NA	NA	NA	0	0	0	0	0	0	11	31	938	31	-6	38	9	22	23	0	668	133	1	84	354	11	22	215	108	0	0
301	SHAHRESTAN	DAYKUNDI	AFGHANISTAN	{4DB58D9B-0DB0-4435-83E6-069CC9332009}	66.4843	33.6966	{7C09A631-946D-41AF-99A0-E51E93BD3E18}	{489BDCD1-FAA1-4C21-B53D-3B2B18AEF6B7}	{BF4E1516-20F9-4D0B-AFEE-15FB1FBBBBBE}	2.78033	1832.83	279083	1.83283e+09	110009	60.0214	0	7	2423	87.5	NA	NA	NA	0	0	0	0	0	0	6	33	1044	28	-15	43	0	19	19	-7	263	63	0	91	154	1	1	121	634	0	0
209	SHAHWALIKOT	KANDAHAR	AFGHANISTAN	{8D117C4B-B45E-4941-BD21-915F9606C98E}	66.0057	32.0795	{1E9B42C7-28C3-4E53-98F5-D8AE7A983021}	{C00D3F37-6A06-4A88-B3C6-8D8F9F33C738}	{BF4E1516-20F9-4D0B-AFEE-15FB1FBBBBBE}	3.62311	3279.35	369505	3.27935e+09	62917.6	19.186	40	2	1485	68.4211	1.61901	26.3158	NA	1	1	0	0	0	0	15	37	976	37	-5	42	4	27	27	2	254	71	0	113	176	2	2	153	360	0	1
364	SHAKARDARA	KABUL	AFGHANISTAN	{7D37D5CF-B209-45F6-A9B4-5475BB3978E0}	69.0357	34.6638	{A3377D48-519C-4B93-9581-360494ECEC76}	{2ADB892E-A606-482F-9057-9D0A09797E9F}	{BF4E1516-20F9-4D0B-AFEE-15FB1FBBBBBE}	1.01494	317.569	101598	3.17569e+08	85236.2	268.402	4	3	2002	100	1.38427	NA	NA	0	0	0	0	0	0	11	33	960	31	-9	40	5	22	22	-1	342	79	2	96	212	10	10	132	141	0	0
566	SHAKI	BADAKHSHAN	AFGHANISTAN	{FA1091C2-084B-4305-88C2-42282D6F10E8}	70.6439	38.2048	{4C7E7CF9-BCF4-41D0-A03A-57A4485A4BD3}	{9359ADDC-2C7B-49D6-B5C5-93CC8ABFFF20}	{BF4E1516-20F9-4D0B-AFEE-15FB1FBBBBBE}	1.34853	657.398	133605	6.57398e+08	25631.8	38.9897	0	16	2991	100	NA	NA	NA	0	0	0	0	0	0	3	28	921	22	-12	34	2	14	14	-7	670	111	6	64	310	31	50	206	78	0	0
256	SHAMAL	KHOST	AFGHANISTAN	{7B59A2D6-E010-46E8-9967-FA3A95738A50}	69.5324	33.314	{1829E0C0-CF66-458F-9E4E-2F94BE53FC5A}	{851E47E6-1A68-40BE-9E6A-89672AC48856}	{BF4E1516-20F9-4D0B-AFEE-15FB1FBBBBBE}	0.604093	171.588	61206.7	1.71588e+08	17131.5	99.8408	0	6	2017	100	11.7082	NA	NA	0	0	0	0	0	0	12	35	882	29	-7	36	6	13	22	0	426	74	10	57	189	36	96	129	47	0	0
539	SHARAK-E-HAYRATAN	BALKH	AFGHANISTAN	{77DABC20-A056-4FCA-A8EC-AED88821228D}	67.3569	37.1868	{7CB2EAA3-BA88-483E-B1C6-7147CC69C7FC}	{83D4C5E8-BAFA-439C-82B3-70DAEAEB003A}	{BF4E1516-20F9-4D0B-AFEE-15FB1FBBBBBE}	0.455729	87.0771	43164	8.70771e+07	557615	6403.69	0	0	296	50	21.4638	NA	NA	0	0	0	0	0	0	17	35	978	39	-1	40	6	29	29	5	160	42	0	95	91	1	1	67	8	0	0
255	SHARAN	PAKTIKA	AFGHANISTAN	{3CBB46D1-3060-4C24-94F0-905319FF807A}	68.7285	33.2002	{A1B2B2A2-1B5E-4F50-83B2-FD6EE9906790}	{934E2F1D-7356-4870-BE15-05A290DF952B}	{BF4E1516-20F9-4D0B-AFEE-15FB1FBBBBBE}	1.15563	536.853	115973	5.36853e+08	40908.2	76.2	9	1	2177	80	5.91506	NA	NA	0	0	0	0	0	0	9	33	1018	29	-13	43	3	19	21	-4	242	46	0	81	126	9	11	108	235	0	0
269	SHAWAK	PAKTYA	AFGHANISTAN	{7FA7805C-518A-46EB-AAAF-D9308EC50CA1}	69.3703	33.4521	{0762A011-DECA-44F1-B766-5015ADEBEA1B}	{B2A7364C-EE9B-4E9A-8508-80A24A31CAE3}	{BF4E1516-20F9-4D0B-AFEE-15FB1FBBBBBE}	0.529213	106.987	52997.3	1.06987e+08	13748.1	128.503	1	6	2741	100	NA	NA	NA	0	0	0	0	0	0	7	34	921	25	-12	37	1	11	17	-4	447	87	4	72	232	33	56	167	45	0	0
396	SHEKHALI	PARWAN	AFGHANISTAN	{8D6581D9-EF93-41A8-BF00-560E1BC5A29E}	68.4189	34.9468	{B92647E3-7D50-4760-80A9-61DF2FD3BA3A}	{4B015AC5-0244-4405-A3EF-4FAFAA472931}	{BF4E1516-20F9-4D0B-AFEE-15FB1FBBBBBE}	1.34614	920.202	133261	9.20202e+08	26957.9	29.2956	1	9	3170	100	NA	NA	NA	0	0	0	0	0	0	2	33	855	20	-14	35	-2	12	13	-7	573	139	1	97	350	7	10	192	169	0	0
327	SHERZAD	NANGARHAR	AFGHANISTAN	{4DA84B62-FBED-4B73-B26B-FEE39C8C4F09}	69.9803	34.1954	{7CC806A9-AC2F-4A8E-A2FE-0CB8C3D9EA56}	{DD57CED5-47B9-458C-BCC0-9A3E6D1F0CF3}	{BF4E1516-20F9-4D0B-AFEE-15FB1FBBBBBE}	1.05418	460.526	107242	4.60526e+08	116216	252.356	14	7	2114	100	NA	NA	1	0	0	0	0	0	0	11	33	875	28	-6	35	5	12	21	0	673	136	15	71	330	62	108	173	161	0	0
414	SHIBAR	BAMYAN	AFGHANISTAN	{8DC2DD50-9EB7-443B-BB39-983116498454}	68.0393	34.9221	{DF06FB79-A733-4D63-BC80-F7765347E551}	{BC521684-5095-4F3E-9D6B-ACBAE6029B54}	{BF4E1516-20F9-4D0B-AFEE-15FB1FBBBBBE}	2.33527	1298.39	235953	1.29839e+09	25805.4	19.8749	1	9	3163	100	NA	NA	NA	0	0	0	0	0	0	2	33	855	20	-15	35	-3	11	12	-8	459	111	0	93	277	7	10	149	196	0	0
508	SHIBERGHAN	JAWZJAN	AFGHANISTAN	{13D1073E-1FDE-4B0F-809B-1FA58AAE2DFD}	65.7478	36.5913	{26CC3FC9-7A71-4B69-B497-DBAC017CAD7D}	{C86A37AE-89CC-424E-BE5E-2A31CAE93E97}	{BF4E1516-20F9-4D0B-AFEE-15FB1FBBBBBE}	2.30478	2165.19	227661	2.16519e+09	205492	94.9072	7	0	438	95.2381	0.832148	NA	NA	0	0	0	0	0	0	16	34	1032	39	-3	42	5	27	29	3	231	56	0	96	138	0	1	111	170	0	0
203	SHIBKOH	FARAH	AFGHANISTAN	{980B336B-E699-417E-BD74-3929EE7F6C1C}	61.3613	32.1086	{C94705C7-DA1D-41C1-9F89-4BFC98A4D188}	{9ED7DE38-ACAC-4097-A44A-2F04F43DBE4F}	{BF4E1516-20F9-4D0B-AFEE-15FB1FBBBBBE}	2.83844	2833.97	282395	2.83397e+09	20815.9	7.34513	1	0	575	100	NA	NA	NA	0	0	0	0	0	0	21	36	974	41	1	40	11	33	33	8	82	22	0	105	58	0	0	47	78	0	0
412	SHIGAL WA SHELTAN	KUNAR	AFGHANISTAN	{EBF91EAA-0788-436A-AB4A-50DEE0B278EC}	71.2316	35.0279	{8AE69497-9DFE-40FE-875A-134A4CA6C10B}	{C7E2FD4B-5026-4433-8FCB-D65171DDEE71}	{BF4E1516-20F9-4D0B-AFEE-15FB1FBBBBBE}	1.1435	465.251	117106	4.65251e+08	96311.3	207.009	17	12	2023	94.1176	3.49809	5.88235	1	0	0	0	0	0	0	14	35	808	30	-1	32	8	15	23	4	703	145	22	72	363	75	90	180	117	0	0
563	SHIGHNAN	BADAKHSHAN	AFGHANISTAN	{1B65CD41-4607-4986-A1B5-0584BDBEE792}	71.2413	37.6005	{7468AA96-51D7-4A47-964D-EBAE11330143}	{9359ADDC-2C7B-49D6-B5C5-93CC8ABFFF20}	{BF4E1516-20F9-4D0B-AFEE-15FB1FBBBBBE}	2.78251	3483.62	278483	3.48362e+09	35778.1	10.2704	0	12	3477		NA	NA	NA	0	0	0	0	0	0	1	28	931	20	-15	35	0	12	12	-9	471	85	5	65	229	23	32	141	97	0	0
272	SHINDAND	HIRAT	AFGHANISTAN	{D11DA2CD-3856-44BF-B9F6-0DDE9A1EBA98}	62.3808	33.2544	{B041F929-3DA5-4DE7-9117-1BBAB2B4A65F}	{6F6C618E-4D55-47E2-860F-45A5AE47996D}	{BF4E1516-20F9-4D0B-AFEE-15FB1FBBBBBE}	6.16768	6995.8	617573	6.9958e+09	227499	32.5194	36	1	1247	93.3333	1.00927	NA	NA	0	0	0	0	0	0	16	37	967	37	-3	41	5	27	27	3	166	39	0	106	109	0	0	101	556	0	0
198	SHINKAY	ZABUL	AFGHANISTAN	{0DBAFF61-B875-4B96-A8F6-A30D8257EE16}	67.1561	31.92	{8B920DFE-52EA-4A39-BF7C-8100DC6602EC}	{5B53F344-E1ED-433E-BACB-445FFCDE5BA6}	{BF4E1516-20F9-4D0B-AFEE-15FB1FBBBBBE}	2.89193	2289.19	289141	2.28919e+09	17665.4	7.71689	15	2	1981	100	NA	NA	NA	0	0	0	0	0	0	12	36	978	33	-9	43	1	24	24	0	275	84	0	116	178	3	3	174	211	0	0
320	SHINWAR	NANGARHAR	AFGHANISTAN	{751BC8BE-FFD0-4FEF-8DBB-9A86ABCB7356}	70.7958	34.2058	{7362240E-D8BB-4F1D-82A8-D001255FFF69}	{DD57CED5-47B9-458C-BCC0-9A3E6D1F0CF3}	{BF4E1516-20F9-4D0B-AFEE-15FB1FBBBBBE}	0.410163	87.5891	41031.6	8.75891e+07	117745	1344.29	10	1	610	100	11.4677	NA	NA	0	0	0	0	0	0	21	37	881	40	3	37	16	22	32	10	332	69	6	68	167	37	54	82	47	0	0
420	SHINWARI	PARWAN	AFGHANISTAN	{7DF5211A-4DBC-41C5-988A-96FB5CDC1DCF}	68.9708	35.1203	{FE78F3F7-3C25-4838-B834-007F5F25B655}	{4B015AC5-0244-4405-A3EF-4FAFAA472931}	{BF4E1516-20F9-4D0B-AFEE-15FB1FBBBBBE}	1.40078	721.273	140541	7.21273e+08	53585.7	74.2933	7	11	2779	66.6667	NA	NA	NA	0	0	0	0	0	0	6	32	843	24	-11	34	0	15	16	-4	657	154	1	100	411	8	10	233	143	0	0
486	SHIRINTAGAB	FARYAB	AFGHANISTAN	{F2C6C456-371D-4D5B-BB27-7887A4CE4C50}	64.8144	36.2467	{9F759EF1-DDF6-4A39-B979-3DD854899E64}	{64C39AFF-7901-4C7E-B9C0-CC223F32B1F5}	{BF4E1516-20F9-4D0B-AFEE-15FB1FBBBBBE}	2.97039	1991.14	292331	1.99114e+09	108295	54.3887	9	1	604	85.7143	NA	NA	NA	0	0	0	0	0	0	15	34	1022	38	-3	42	5	28	28	3	310	73	0	95	175	2	2	141	158	0	0
489	SHOLGAREH	BALKH	AFGHANISTAN	{B63F0E87-DC2B-4ACE-ABAD-9A2914F22759}	66.8646	36.3032	{BAD1B4B8-27CA-4DD8-A16B-F360B83077B4}	{83D4C5E8-BAFA-439C-82B3-70DAEAEB003A}	{BF4E1516-20F9-4D0B-AFEE-15FB1FBBBBBE}	2.3264	1790.84	229014	1.79084e+09	115382	64.4288	23	1	870	100	NA	NA	NA	0	0	0	0	0	0	15	33	1025	37	-3	41	8	27	28	2	217	52	0	92	125	1	1	91	171	0	0
196	SHOMULZAY	ZABUL	AFGHANISTAN	{8AB69411-0C1B-4051-A1DB-1D272AC92B6F}	67.7708	31.8226	{70CA81A0-EBE4-48A3-8D88-1E28821DBF70}	{5B53F344-E1ED-433E-BACB-445FFCDE5BA6}	{BF4E1516-20F9-4D0B-AFEE-15FB1FBBBBBE}	2.57508	2877.46	261203	2.87746e+09		0	4	1	2138	100	NA	NA	1	0	0	0	0	0	0	12	37	958	32	-9	42	0	18	23	0	255	64	0	100	154	7	10	154	387	0	0
172	SHORABAK	KANDAHAR	AFGHANISTAN	{6C0E3AB3-3CE1-482B-BE66-3E3BBE0C027B}	66.0405	30.1714	{F727B51F-DF2B-42CE-BE10-F54AD17A514D}	{C00D3F37-6A06-4A88-B3C6-8D8F9F33C738}	{BF4E1516-20F9-4D0B-AFEE-15FB1FBBBBBE}	2.72065	4134.7	283862	4.1347e+09	10095.4	2.44163	6	0	1061	100	NA	NA	1	0	0	0	0	0	0	21	41	890	41	2	39	12	26	32	10	151	40	0	103	101	6	11	90	62	0	0
548	SHORTEPA	BALKH	AFGHANISTAN	{804E0500-3F2C-4D47-9BCD-7CE0A4B558B8}	66.8459	37.2584	{B3AABD0C-8F09-4F6E-A837-D0B21CDA9B72}	{83D4C5E8-BAFA-439C-82B3-70DAEAEB003A}	{BF4E1516-20F9-4D0B-AFEE-15FB1FBBBBBE}	2.65537	1485.87	247446	1.48587e+09	39137.8	26.34	3	0	285	100	NA	NA	NA	0	0	0	0	0	0	18	35	1025	41	-1	42	7	28	30	5	167	44	0	96	98	0	1	74	31	0	0
546	SHUHADA	BADAKHSHAN	AFGHANISTAN	{EEB127B9-4009-4DBC-B6A2-E297B7B614E6}	71.1638	37.1043	{9A9EEC72-2771-48FA-88A1-89C55C8EC937}	{9359ADDC-2C7B-49D6-B5C5-93CC8ABFFF20}	{BF4E1516-20F9-4D0B-AFEE-15FB1FBBBBBE}	1.99244	1557.61	196596	1.55761e+09	46753.9	30.0164	0	11	3440	100	NA	NA	NA	0	0	0	0	0	0	2	29	896	20	-14	35	0	12	12	-9	419	82	4	71	215	19	29	121	156	0	0
428	SHUTUL	PANJSHER	AFGHANISTAN	{38267915-8E1D-4A15-B61C-BDA16C071491}	69.3031	35.293	{E3C16375-E3F8-44BC-903D-DC5133AD41E0}	{47C1A2D0-7B3E-49E9-8F88-6BD1E9C9761F}	{BF4E1516-20F9-4D0B-AFEE-15FB1FBBBBBE}	0.773122	226.09	78961.2	2.2609e+08	10379.2	45.9074	0	10	3151	100	21.245	NA	NA	0	0	0	0	0	0	3	31	789	19	-12	31	-2	12	13	-6	1029	254	2	100	642	12	17	360	23	0	0
470	SOZMAQALA	SAR-E-PUL	AFGHANISTAN	{894E30FC-91E3-4688-9445-75EEDD6F2167}	66.233	36.02	{43AC5932-C7FB-44BA-B5A7-3F92D7D949B7}	{35664E84-B6EE-4779-901E-14CA22A1255E}	{BF4E1516-20F9-4D0B-AFEE-15FB1FBBBBBE}	1.39588	583.919	140237	5.83919e+08	48128.6	82.4234	2	2	1070	100	NA	NA	NA	0	0	0	0	0	0	13	34	994	35	-5	40	7	24	26	1	245	57	0	90	140	1	2	101	117	0	0
248	SPERA	KHOST	AFGHANISTAN	{682D522B-1868-4BC9-9B90-11BA8AA9971F}	69.4911	33.1574	{4F7BFE0C-527B-4F3B-AA1A-A6F848AB36D1}	{851E47E6-1A68-40BE-9E6A-89672AC48856}	{BF4E1516-20F9-4D0B-AFEE-15FB1FBBBBBE}	1.08524	488.477	110274	4.88477e+08	29723.5	60.8494	1	6	2293	100	NA	NA	1	0	0	0	0	0	0	10	34	878	27	-8	35	4	11	20	-1	426	74	9	59	192	33	88	140	109	0	0
178	SPINBOLDAK	KANDAHAR	AFGHANISTAN	{E6B5F317-9617-47D4-9B36-AAC934C482AF}	66.1673	30.9865	{6C078AEC-96D8-4E27-9251-261C86BB58CC}	{C00D3F37-6A06-4A88-B3C6-8D8F9F33C738}	{BF4E1516-20F9-4D0B-AFEE-15FB1FBBBBBE}	3.52957	5666.65	364605	5.66665e+09	147783	26.0794	10	0	1208	95.2381	3.10203	NA	1	1	1	0	0	1	0	19	41	911	40	0	40	10	24	30	8	195	47	0	104	132	8	13	114	438	1	2
388	SURKH-E- PARSA	PARWAN	AFGHANISTAN	{C88CA956-8AEA-4342-836C-386D049E14F2}	68.6262	34.765	{D2328A47-CA64-416F-88E5-149A02BFD76A}	{4B015AC5-0244-4405-A3EF-4FAFAA472931}	{BF4E1516-20F9-4D0B-AFEE-15FB1FBBBBBE}	1.8406	1163.83	181691	1.16383e+09	42571	36.5784	0	10	3144	100	5.70223	NA	NA	0	0	0	0	0	0	3	33	875	21	-15	36	-2	12	13	-7	582	138	1	97	357	7	11	203	259	0	0
343	SURKHROD	NANGARHAR	AFGHANISTAN	{DD505746-C2C8-4BDD-988C-8B7F3FA59399}	70.2766	34.3947	{B4C6742F-F09D-409A-86DB-DC860E814D5F}	{DD57CED5-47B9-458C-BCC0-9A3E6D1F0CF3}	{BF4E1516-20F9-4D0B-AFEE-15FB1FBBBBBE}	1.01589	384.591	98664	3.84591e+08	241688	628.429	12	1	788	94.5946	3.91007	NA	NA	0	0	0	0	0	0	20	36	895	39	1	37	15	21	31	9	308	76	6	87	183	22	37	75	171	0	0
377	SUROBI	KABUL	AFGHANISTAN	{D2D8C507-1403-4439-BF66-68E300B0FFF4}	69.7042	34.5282	{9731ABCB-8907-4182-A6E0-8EF96B9ACCB3}	{2ADB892E-A606-482F-9057-9D0A09797E9F}	{BF4E1516-20F9-4D0B-AFEE-15FB1FBBBBBE}	2.53765	1309.08	256920	1.30908e+09	96350.9	73.602	22	6	1773	100	4.16268	NA	NA	0	0	0	0	0	0	14	35	912	32	-4	37	8	17	25	2	498	111	8	87	286	36	46	151	271	0	0
387	TAGAB	KAPISA	AFGHANISTAN	{47142BBD-E273-49D2-BD99-01CBE53C5363}	69.6793	34.7946	{02A2A4C0-C321-4ADB-8255-01EFF885DD63}	{E67F3594-3AED-49A6-B8D6-A95FF9EA4ED8}	{BF4E1516-20F9-4D0B-AFEE-15FB1FBBBBBE}	1.46579	522.235	147159	5.22235e+08	100040	191.562	29	6	1555	84.6154	4.49843	NA	NA	0	0	0	0	0	0	15	35	934	34	-3	38	9	25	26	3	449	106	5	95	281	21	27	147	212	0	0
500	TAGAB	BADAKHSHAN	AFGHANISTAN	{FB63ACEF-973D-40A5-9B42-8BE01D9F7323}	70.3496	36.4828	{6FFDC880-9C1F-4CAC-9032-CF7A55582047}	{9359ADDC-2C7B-49D6-B5C5-93CC8ABFFF20}	{BF4E1516-20F9-4D0B-AFEE-15FB1FBBBBBE}	1.69232	1399.88	167386	1.39988e+09	28840.7	20.6023	2	14	3351	50	NA	NA	NA	0	0	0	0	0	0	2	29	833	19	-13	32	-3	11	12	-7	724	160	5	87	398	21	31	226	87	0	0
440	TALA WA BARFAK	BAGHLAN	AFGHANISTAN	{C573E3AC-2659-4871-A6D5-44CBF704001E}	68.3807	35.2752	{DF865506-3575-4790-BEC9-1AF6A6D6F4E8}	{75901755-1F82-4F44-BAC0-FC44423A69A2}	{BF4E1516-20F9-4D0B-AFEE-15FB1FBBBBBE}	2.87209	2879.54	284524	2.87954e+09	40556.1	14.0842	2	10	3113	88.8889	7.95355	NA	NA	0	0	0	0	0	0	2	32	812	19	-13	33	-2	11	12	-7	606	147	1	96	371	7	11	201	136	0	0
510	TALOQAN	TAKHAR	AFGHANISTAN	{6E965F88-8437-4A17-A66C-8E60E0019F3C}	69.6088	36.7406	{60DCF44D-71B6-488E-8DA4-A132709EE4B7}	{6BA25A23-46EF-4364-A63D-3F8B2D1D7359}	{BF4E1516-20F9-4D0B-AFEE-15FB1FBBBBBE}	1.88872	847.835	185011	8.47835e+08	332181	391.799	13	3	1036	87.234	0.408918	NA	NA	0	0	0	0	0	0	15	32	974	36	-3	39	9	26	27	2	507	111	1	92	293	5	8	174	302	0	0
250	TANI	KHOST	AFGHANISTAN	{A30F5E1F-B396-4B7B-ACE6-A09075DCB132}	69.7311	33.1829	{8A558113-7333-4A75-B9CF-93795B100C34}	{851E47E6-1A68-40BE-9E6A-89672AC48856}	{BF4E1516-20F9-4D0B-AFEE-15FB1FBBBBBE}	1.0165	479.987	101310	4.79987e+08	76288.6	158.939	9	4	1828	100	2.86689	NA	1	0	0	0	0	0	0	13	35	857	30	-5	35	8	12	23	2	473	76	11	54	190	42	138	126	211	1	0
197	TARNAK WA JALDAK	ZABUL	AFGHANISTAN	{4B76C999-52C7-44EA-81A8-42001059BDEB}	66.5165	31.9074	{82224B21-3D46-4FEF-B4A2-EBB974085926}	{5B53F344-E1ED-433E-BACB-445FFCDE5BA6}	{BF4E1516-20F9-4D0B-AFEE-15FB1FBBBBBE}	2.06345	1502.65	209321	1.50265e+09	26505.4	17.6391	21	1	1483	80	NA	NA	NA	0	0	0	0	0	0	15	37	984	37	-6	43	4	27	27	2	269	87	0	121	188	2	2	165	211	0	0
290	TAYWARAH	GHOR	AFGHANISTAN	{96505BD4-B370-4484-AD35-81A78DE3C5EA}	64.3845	33.4835	{A5D7B945-B906-4F55-B523-4B5557C1176D}	{15CF9E4C-EC0F-4DCB-86FF-8B7F6D57EC48}	{BF4E1516-20F9-4D0B-AFEE-15FB1FBBBBBE}	3.36311	3667.39	337651	3.66739e+09	105361	28.7293	8	4	2519	100	NA	NA	NA	0	0	0	0	0	0	5	35	1004	27	-16	42	-8	15	17	-8	263	64	0	106	170	0	1	170	450	0	0
264	TEREZAYI	KHOST	AFGHANISTAN	{79859182-F4EE-402B-8987-7FEB2E79DE2C}	70.1935	33.3775	{5828D51D-5670-44B2-A648-35F11EF79530}	{851E47E6-1A68-40BE-9E6A-89672AC48856}	{BF4E1516-20F9-4D0B-AFEE-15FB1FBBBBBE}	0.974468	416.454	98345.9	4.16454e+08		0	4	1	1091	100	2.52436	NA	1	0	0	0	0	0	0	19	36	842	36	0	35	27	14	28	8	450	75	9	59	169	38	162	88	115	1	0
524	TESHKAN	BADAKHSHAN	AFGHANISTAN	{4535D180-6A62-4ABD-B7CE-2869A1751464}	70.3959	36.7702	{B2C610FC-C82B-485A-B006-E1DF8F18150B}	{9359ADDC-2C7B-49D6-B5C5-93CC8ABFFF20}	{BF4E1516-20F9-4D0B-AFEE-15FB1FBBBBBE}	1.99951	843.004	196498	8.43004e+08	35731.7	42.3861	2	10	2612	100	NA	NA	NA	0	0	0	0	0	0	7	31	879	25	-9	34	6	17	17	-3	591	128	2	87	328	11	20	184	94	0	0
231	TIRINKOT	URUZGAN	AFGHANISTAN	{108D50DE-73F0-44D3-9B68-CC9E77744FE0}	65.917	32.6822	{9962984C-C144-4CF7-8E7A-CB06F5DC7A23}	{B778190E-DB23-4161-8C1F-9845E84B5C9B}	{BF4E1516-20F9-4D0B-AFEE-15FB1FBBBBBE}	2.4073	1762.1	243430	1.7621e+09	135940	77.1465	57	2	1612	85.7143	7.5721	7.14286	NA	1	1	0	0	0	0	13	37	1003	36	-8	44	2	25	25	0	254	67	0	109	169	1	1	146	260	0	6
321	TOLAK	GHOR	AFGHANISTAN	{7ADC09FF-EEE9-4A7D-9AEB-C862651868EE}	63.7142	34.0092	{C9A174CC-762E-4C27-9CC6-DE69EEE71D8A}	{15CF9E4C-EC0F-4DCB-86FF-8B7F6D57EC48}	{BF4E1516-20F9-4D0B-AFEE-15FB1FBBBBBE}	2.76045	2708.07	275835	2.70807e+09	66495.1	24.5544	1	4	2480	88.8889	NA	NA	NA	0	0	0	0	0	0	4	35	993	26	-16	42	-8	15	16	-8	292	71	0	106	190	0	1	190	325	0	0
194	TURWO (TARWE)	PAKTIKA	AFGHANISTAN	{65612B7D-8A7C-41EF-82E8-E7D9F6E5C8CD}	68.312	31.9074	{A42B6AEB-04BC-4116-9770-442EFF1958A1}	{934E2F1D-7356-4870-BE15-05A290DF952B}	{BF4E1516-20F9-4D0B-AFEE-15FB1FBBBBBE}	1.8402	1402.7	185008	1.4027e+09	3169.56	2.25962	1	0	2174	100	NA	NA	1	0	0	0	0	0	0	12	37	950	31	-9	41	1	17	23	0	248	50	1	84	131	11	19	131	49	1	0
242	URGUN	PAKTIKA	AFGHANISTAN	{A0F44EE0-7D50-4091-A7BD-EF7F6DA8E5FD}	69.193	32.9781	{ADD53D0A-9EF2-4506-952A-E5FBB0834626}	{934E2F1D-7356-4870-BE15-05A290DF952B}	{BF4E1516-20F9-4D0B-AFEE-15FB1FBBBBBE}	1.2382	511.221	125407	5.11221e+08	35750.1	69.9308	6	3	2463	90.9091	3.22674	NA	NA	0	0	0	0	0	0	9	34	933	27	-11	38	3	10	19	-3	344	62	3	67	166	24	48	138	126	0	0
265	WAGHAZ	GHAZNI	AFGHANISTAN	{A5F94A03-5FB4-4C17-80B8-F97E8F0777CD}	68.212	33.4091	{5B470815-DC40-4CA3-B241-E22ACF066FD5}	{352B4794-D2AE-47A2-B3FD-629D6643A5D7}	{BF4E1516-20F9-4D0B-AFEE-15FB1FBBBBBE}	0.838872	391.661	83169.6	3.91661e+08	41974.7	107.171	5	2	2371	100	NA	NA	NA	0	0	0	0	0	0	6	33	1032	27	-15	43	0	17	18	-7	212	40	0	84	113	2	3	96	179	0	0
552	WAKHAN	BADAKHSHAN	AFGHANISTAN	{62EA27D8-8CE0-46D7-B0AE-545D618EF55A}	73.3222	37.0522	{1D25CEFB-6BF2-4543-BF5D-B9DD3F998B68}	{9359ADDC-2C7B-49D6-B5C5-93CC8ABFFF20}	{BF4E1516-20F9-4D0B-AFEE-15FB1FBBBBBE}	8.51197	11079.5	798694	1.10795e+10	23117.3	2.08649	1	11	4608	100	NA	NA	1	0	0	0	0	0	0	-5	29	949	14	-23	37	-6	-3	6	-16	238	33	8	41	93	35	53	55	164	0	0
275	WALIMUHAMMAD-E- SHAHID	GHAZNI	AFGHANISTAN	{BB799D4D-0197-4E30-BAD5-E341A4E22DA2}	68.2989	33.559	{E769ADD7-C92B-440B-B6A7-00B15103F00F}	{352B4794-D2AE-47A2-B3FD-629D6643A5D7}	{BF4E1516-20F9-4D0B-AFEE-15FB1FBBBBBE}	0.550109	140.779	55569.9	1.40779e+08	20433.6	145.146	8	2	2417	100	NA	NA	NA	0	0	0	0	0	0	6	33	1023	27	-15	43	0	17	18	-7	219	41	0	84	119	2	3	93	87	0	0
419	WAMA	NURISTAN	AFGHANISTAN	{2AAB67A0-2A08-464C-B493-0AD79B5C3560}	70.7956	35.1823	{A96186A4-918A-4139-8DF0-ED5C2BE8322A}	{10C1227F-8878-409C-8F08-624A13EBEC9B}	{BF4E1516-20F9-4D0B-AFEE-15FB1FBBBBBE}	0.866198	281.452	85527.5	2.81452e+08	18518.8	65.7972	1	17	2987	66.6667	NA	NA	NA	0	0	0	0	0	0	7	32	802	23	-8	31	1	12	16	-2	786	162	18	78	423	72	83	222	14	0	0
332	WARAS	BAMYAN	AFGHANISTAN	{40E27208-AF4E-4D3F-AA24-C96BCFE4A0B8}	66.9768	34.1499	{A22CC6F5-4411-4CD2-B6B6-92B4D1801FA0}	{BC521684-5095-4F3E-9D6B-ACBAE6029B54}	{BF4E1516-20F9-4D0B-AFEE-15FB1FBBBBBE}	3.08733	2996.69	305072	2.99669e+09	92140.9	30.7475	0	6	2969	100	NA	NA	NA	0	0	0	0	0	0	2	31	1058	24	-19	43	-4	15	15	-11	340	84	0	91	203	4	4	128	1157	0	0
519	WARDUJ	BADAKHSHAN	AFGHANISTAN	{8B10E746-3F27-412A-BE95-D138047BEE4C}	71.1824	36.7571	{9EC57876-C5C3-4496-AC6D-FC661E3F020E}	{9359ADDC-2C7B-49D6-B5C5-93CC8ABFFF20}	{BF4E1516-20F9-4D0B-AFEE-15FB1FBBBBBE}	1.6125	886.78	161002	8.8678e+08	36480.3	41.1379	6	15	3480	50	8.51499	NA	NA	0	0	0	0	0	0	2	31	869	20	-13	34	0	12	12	-8	422	86	4	75	221	22	33	119	87	0	0
479	WARSAJ	TAKHAR	AFGHANISTAN	{4B1B83CA-FE23-4ED9-A3EB-43B12B0F6DC3}	70.1388	36.096	{0018E7A9-42F8-4D29-86F3-85FBD73E1532}	{6BA25A23-46EF-4364-A63D-3F8B2D1D7359}	{BF4E1516-20F9-4D0B-AFEE-15FB1FBBBBBE}	2.45672	2697.95	244706	2.69795e+09	42888.4	15.8967	2	15	4011	100	NA	NA	NA	0	0	0	0	0	0	-1	29	802	14	-16	30	-7	7	8	-11	965	203	7	86	518	36	48	318	161	0	0
210	WASHER	HILMAND	AFGHANISTAN	{10E2E508-BEF5-4C4B-99A2-CEAE245FE5AB}	63.9493	32.1034	{DBB0E005-003C-4AFE-A194-E04FD4CE293E}	{E64C0CCC-91E6-45F0-8F67-936EF780A76B}	{BF4E1516-20F9-4D0B-AFEE-15FB1FBBBBBE}	3.32162	4644.89	334337	4.64489e+09	47619.6	10.252	8	0	1003	100	4.92417	NA	NA	1	1	0	0	0	0	18	39	981	40	-2	43	8	30	30	5	122	31	0	107	85	0	0	75	125	0	1
404	WATAPUR	KUNAR	AFGHANISTAN	{70613693-9602-4B55-BAD1-D5D1B1C8807D}	71.0818	34.9961	{4647ADBE-7D8E-4445-A6C8-370499D2790E}	{C7E2FD4B-5026-4433-8FCB-D65171DDEE71}	{BF4E1516-20F9-4D0B-AFEE-15FB1FBBBBBE}	0.719741	252.376	74614.7	2.52376e+08	60402.4	239.335	10	15	2174	100	NA	25	NA	0	0	0	0	0	0	12	36	813	29	-2	32	6	14	22	3	722	153	22	74	379	73	91	186	114	0	1
430	WAYGAL	NURISTAN	AFGHANISTAN	{20E13D8E-03BA-4DE7-98A6-292DF0BE34C7}	71.0262	35.2256	{4049AAF6-B532-49ED-8579-5D72AD9D1E99}	{10C1227F-8878-409C-8F08-624A13EBEC9B}	{BF4E1516-20F9-4D0B-AFEE-15FB1FBBBBBE}	1.44386	755.842	144716	7.55842e+08	50515	66.8328	0	13	3332	100	5.5816	NA	NA	0	0	0	0	0	0	4	31	808	20	-10	31	-1	6	14	-5	796	156	20	71	407	78	101	221	46	0	0
213	WAZAKHAH	PAKTIKA	AFGHANISTAN	{CCF4609F-22A1-4440-BCBA-96F4FD92BA71}	68.3273	32.249	{147995C4-9842-4058-B3B9-F3F37E6CE63B}	{934E2F1D-7356-4870-BE15-05A290DF952B}	{BF4E1516-20F9-4D0B-AFEE-15FB1FBBBBBE}	2.15336	1759.01	219699	1.75901e+09	20148.4	11.4544	2	0	2288	83.3333	4.04776	NA	NA	0	0	0	0	0	0	10	35	979	30	-11	42	-2	17	22	-2	248	51	1	87	135	10	12	135	174	0	0
202	WORMAMAY	PAKTIKA	AFGHANISTAN	{DD68FC99-B405-4D32-B1BA-32B230018676}	68.833	31.9354	{B9E4FED2-38B6-4DCC-85CA-91C95FBD8400}	{934E2F1D-7356-4870-BE15-05A290DF952B}	{BF4E1516-20F9-4D0B-AFEE-15FB1FBBBBBE}	2.48717	3167.72	252374	3.16772e+09	16650.9	5.25643	8	2	2032	100	NA	NA	1	0	0	0	0	0	0	13	35	914	31	-6	38	3	14	24	1	265	46	3	67	126	15	44	111	177	0	0
551	YAFTAL-E-SUFLA	BADAKHSHAN	AFGHANISTAN	{EBDCE4E6-38BA-4997-870C-98808386F5EC}	70.371	37.312	{E1DD6569-7717-47CE-965D-44148F20FA72}	{9359ADDC-2C7B-49D6-B5C5-93CC8ABFFF20}	{BF4E1516-20F9-4D0B-AFEE-15FB1FBBBBBE}	1.175	602.893	116480	6.02893e+08	63701.5	105.66	1	7	2036	100	NA	NA	NA	0	0	0	0	0	0	9	32	933	29	-7	37	8	20	21	-1	605	120	1	82	320	10	21	191	119	0	0
233	YAHYAKHEL	PAKTIKA	AFGHANISTAN	{46C39FD7-0D42-417D-978F-190B3938524F}	68.6624	32.9231	{42E437CE-8763-4E23-9903-FC5C8B3484B6}	{934E2F1D-7356-4870-BE15-05A290DF952B}	{BF4E1516-20F9-4D0B-AFEE-15FB1FBBBBBE}	0.737071	348.058	75036.2	3.48058e+08	13588.6	39.0412	5	0	2157	100	NA	NA	NA	0	0	0	0	0	0	9	34	1011	30	-12	42	-1	20	21	-3	237	44	1	80	122	11	12	113	80	0	0
433	YAKAWLANG	BAMYAN	AFGHANISTAN	{182EB5DE-5B84-4C59-A7AA-950BF1518564}	66.948	34.979	{2BE80398-28A2-4223-9C43-7734CFB5624A}	{BC521684-5095-4F3E-9D6B-ACBAE6029B54}	{BF4E1516-20F9-4D0B-AFEE-15FB1FBBBBBE}	4.43898	6778.58	442015	6.77858e+09	93290.1	13.7625	0	4	3350	100	2.31712	NA	NA	0	0	0	0	0	0	0	32	955	19	-19	38	-6	11	11	-12	440	106	1	87	253	13	13	145	563	0	0
497	YAMGAN	BADAKHSHAN	AFGHANISTAN	{0C3547FD-AE2C-4A7E-92CA-D64C97133A70}	70.7913	36.4368	{E2DDC4B4-374F-45F1-806A-FB25650265DA}	{9359ADDC-2C7B-49D6-B5C5-93CC8ABFFF20}	{BF4E1516-20F9-4D0B-AFEE-15FB1FBBBBBE}	2.27098	1761.04	224644	1.76104e+09	30269.2	17.1882	1	15	3496	100	NA	NA	NA	0	0	0	0	0	0	2	30	844	19	-13	32	0	12	12	-8	600	128	6	81	322	26	37	178	71	0	0
558	YANGI QALA	TAKHAR	AFGHANISTAN	{51752C3F-66B6-4676-A33E-960F787E5808}	69.67	37.4608	{ABC3F41E-82BE-4E19-A168-0D5385511686}	{6BA25A23-46EF-4364-A63D-3F8B2D1D7359}	{BF4E1516-20F9-4D0B-AFEE-15FB1FBBBBBE}	0.738005	261.481	73306.7	2.61481e+08	62105.8	237.516	9	2	569	100	NA	NA	NA	0	0	0	0	0	0	16	32	994	38	-1	40	11	27	29	4	493	110	1	89	276	4	7	180	69	0	0
561	YAWAN	BADAKHSHAN	AFGHANISTAN	{62486408-8BE6-48A7-82E4-7379212B07AF}	70.3807	37.5281	{EA875E14-CD40-49A5-9ECE-4524D5B19084}	{9359ADDC-2C7B-49D6-B5C5-93CC8ABFFF20}	{BF4E1516-20F9-4D0B-AFEE-15FB1FBBBBBE}	1.16125	441.093	111698	4.41093e+08	56510.8	128.115	0	9	2222	75	NA	NA	NA	0	0	0	0	0	0	8	30	941	27	-8	36	7	19	19	-3	640	125	2	79	333	14	28	202	126	0	0
239	YOSUFKHEL	PAKTIKA	AFGHANISTAN	{C231FFDA-AF32-48FA-9510-3F41634CBD11}	68.6457	33.0499	{CC6A6949-1590-463F-96D2-69947C994A8A}	{934E2F1D-7356-4870-BE15-05A290DF952B}	{BF4E1516-20F9-4D0B-AFEE-15FB1FBBBBBE}	1.25176	522.469	122383	5.22469e+08	21352.8	40.8691	3	1	2295	87.5	7.55801	NA	NA	0	0	0	0	0	0	9	34	1009	29	-13	42	-2	19	20	-4	242	45	0	82	124	8	10	113	37	0	0
268	ZADRAN	PAKTYA	AFGHANISTAN	{DF254F0A-BA10-4BA9-96A7-B2781C9EFD79}	69.407	33.3736	{030CD0BE-968F-47A4-9A6A-1367A076CD9F}	{B2A7364C-EE9B-4E9A-8508-80A24A31CAE3}	{BF4E1516-20F9-4D0B-AFEE-15FB1FBBBBBE}	1.21577	503.122	123301	5.03122e+08	54750.6	108.822	2	6	2554	75	NA	NA	NA	0	0	0	0	0	0	8	34	910	25	-11	37	2	11	18	-3	429	81	6	68	214	33	65	155	122	0	0
288	ZANAKHAN	GHAZNI	AFGHANISTAN	{F4D29324-1F05-4741-981D-C5F04E6F8A28}	68.6659	33.6792	{88CEA3DB-7473-4537-8505-DE474573D969}	{352B4794-D2AE-47A2-B3FD-629D6643A5D7}	{BF4E1516-20F9-4D0B-AFEE-15FB1FBBBBBE}	0.903611	301.727	90547	3.01727e+08	24486.4	81.1541	3	3	2696	100	NA	NA	NA	0	0	0	0	0	0	5	32	989	25	-15	41	0	15	17	-7	301	61	0	87	172	6	8	124	56	0	0
175	ZARANJ	NIMROZ	AFGHANISTAN	{44D831F1-40A2-455C-AC4D-6A07704CE85C}	62.0394	30.9093	{742F4213-1EA7-4572-AA6F-4B1778C86842}	{73CD181B-3328-442E-A810-F9C0DB601B67}	{BF4E1516-20F9-4D0B-AFEE-15FB1FBBBBBE}	1.77933	1174.58	179238	1.17458e+09	197709	168.323	24	0	487	94.1176	NA	NA	NA	0	0	0	0	0	0	21	38	999	42	0	42	11	33	33	9	55	16	0	100	39	0	0	32	157	0	0
230	ZARGHUNSHAHR	PAKTIKA	AFGHANISTAN	{FBD084D1-9841-4854-80C8-B3E886997C6A}	68.4778	32.8537	{7CAB5161-E81B-4F86-8750-C353898818A6}	{934E2F1D-7356-4870-BE15-05A290DF952B}	{BF4E1516-20F9-4D0B-AFEE-15FB1FBBBBBE}	1.0021	473.628	99857.2	4.73628e+08	19915.3	42.0483	3	0	2148	100	6.64562	NA	NA	0	0	0	0	0	0	9	34	1020	30	-12	43	-1	20	21	-3	224	43	0	85	117	7	8	113	88	0	0
462	ZARI	BALKH	AFGHANISTAN	{A1E36AF2-C1FD-451C-A6F4-C96EDBF6F7EA}	66.7262	35.8473	{7E96D12E-B5FD-47D4-B6F3-99EEE0899C09}	{83D4C5E8-BAFA-439C-82B3-70DAEAEB003A}	{BF4E1516-20F9-4D0B-AFEE-15FB1FBBBBBE}	1.554	833.477	154948	8.33478e+08	57141.3	68.5578	15	5	1869	100	NA	NA	NA	0	0	0	0	0	0	9	32	948	29	-8	38	3	19	21	-2	266	56	0	87	151	3	5	91	260	0	0
498	ZEBAK	BADAKHSHAN	AFGHANISTAN	{BBF6FBA3-7658-45D3-84D2-390761C06ACA}	71.3408	36.4275	{9B71CD6E-FDF5-4A62-8E92-1DE661A4F076}	{9359ADDC-2C7B-49D6-B5C5-93CC8ABFFF20}	{BF4E1516-20F9-4D0B-AFEE-15FB1FBBBBBE}	2.04881	1607.11	201276	1.60711e+09	12791	7.95902	2	13	4329	100	NA	NA	1	0	0	0	0	0	0	-2	29	841	14	-18	33	-6	7	7	-12	637	116	11	65	301	57	67	191	51	0	0
185	ZHERAY	KANDAHAR	AFGHANISTAN	{7DD36A71-42AC-4373-91D1-8799D6496347}	65.3986	31.6418	{A1846BE8-0ED1-478A-A5E4-5F6DFC3E7E43}	{C00D3F37-6A06-4A88-B3C6-8D8F9F33C738}	{BF4E1516-20F9-4D0B-AFEE-15FB1FBBBBBE}	1.26784	673.853	129778	6.73853e+08	99681	147.927	4	0	1020	94.1176	2.79591	5.88235	NA	0	0	0	0	0	0	18	40	960	40	-1	42	8	30	30	6	184	48	0	111	130	3	3	110	215	0	0
365	ZINDAJAN	HIRAT	AFGHANISTAN	{8489DD6C-2580-47E6-B576-CFC9A7074CDF}	61.8201	34.3711	{E8946742-04D0-45D9-8AFC-F5F40A4C4CEE}	{6F6C618E-4D55-47E2-860F-45A5AE47996D}	{BF4E1516-20F9-4D0B-AFEE-15FB1FBBBBBE}	2.90611	2524.73	294465	2.52473e+09	69375	27.4782	8	1	1089	100	2.85976	NA	NA	0	0	0	0	0	0	15	38	912	36	-3	39	5	25	27	4	257	58	0	99	154	0	1	132	106	0	0
247	ZIRUK	PAKTIKA	AFGHANISTAN	{A80BF5DA-467A-4ACB-BD0F-5D3EA3CEBF86}	69.3268	33.1558	{BAD39DD6-1FCB-44B6-B434-5A7022C6618C}	{934E2F1D-7356-4870-BE15-05A290DF952B}	{BF4E1516-20F9-4D0B-AFEE-15FB1FBBBBBE}	0.733928	213.836	75159.6	2.13836e+08	17061.3	79.7868	0	6	2532	100	NA	NA	NA	0	0	0	0	0	0	8	33	911	25	-11	37	2	9	19	-3	390	71	4	66	188	29	60	146	32	0	0
271	ZURMAT	PAKTYA	AFGHANISTAN	{0B74E234-6349-409C-8E96-D416E51CE583}	69.0418	33.424	{F113BC07-069F-4E8E-AC43-D8965F274FDF}	{B2A7364C-EE9B-4E9A-8508-80A24A31CAE3}	{BF4E1516-20F9-4D0B-AFEE-15FB1FBBBBBE}	1.85005	1413.81	188342	1.41381e+09	108649	76.8484	34	2	2321	75	NA	NA	NA	0	0	0	0	0	0	9	34	1002	29	-13	42	3	16	20	-4	296	59	1	77	158	17	25	121	269	0	0
[truncated: 2 more columns]
