# Supplementary material for: Spatial analysis of genetic clusters and epidemiologic factors related to wild poliovirus type 1 persistence in Afghanistan and Pakistan
Source: PLOS Glob Public Health. 2022 Jun 13;2(6):e0000251. doi: 10.1371/journal.pgph.0000251 (PMC10021910; doi:10.1371/journal.pgph.0000251)
Supplement: S2 Data — (XLSX) [file pgph.0000251.s002.xlsx]

## Sheet: Sheet1
OBJECTID	ADM2_NAME	ADM1_NAME	ADM0_NAME	GUID	CENTER_LON	CENTER_LAT	GlobalID	ADM1_GUID	ADM0_GUID	Shape_Leng	Area_Kmsq	Shape_Length	Shape_Area	Population	Pop_density	Conflicts	Slope_median	Elevation	adeqstoolpct	npAFP.rate	zero.dose.pct	Border_located	Trans_Border	Red	Brown	Grey	Blue	Light_blue	Bio1_median	Bio3_median	Bio4_median	Bio5_median	Bio6_median	Bio7_median	Bio8_median	Bio9_median	Bio10_median	Bio11_median	Bio12_median	Bio13_median	Bio14_median	Bio15_median	Bio16_median	Bio17_median	Bio18_median	Bio19_median	Settlements	cross_bor_road	WPV_cases
1	ABOTABAD	KHYBER PAKHTOON	PAKISTAN	{136982D0-0397-4B33-A52E-13505FFA5EE6}	73.2917	34.105	{83B561C0-7102-42A1-AB80-6E663D90F72B}	{423C6D77-9AFC-469E-9B79-F69F38EC9F3C}	{30EE6F01-1785-4ECB-B194-BA3BECF5FD33}	2.55482	1693.96	259757	1.69396e+09	1.45938e+06	861.522	2	7	1352	80.7692	0.798095	NA	0	0	0	0	0	0	0	16	38	688	32	1	31	23	13	24	7	1204	239	24	65	564	107	552	219	1998	0	0
2	ASTORE	GILGIT BALTISTAN	PAKISTAN	{21B8E86E-5500-4C7D-846C-7A6C80D18351}	74.8879	35.1479	{7D8438C9-90D8-4ECF-A127-42FB72205E94}	{261CCC48-FF87-4670-825E-20E726EAF05F}	{30EE6F01-1785-4ECB-B194-BA3BECF5FD33}	4.52799	5325.84	455904	5.32584e+09	119169	22.3756	0	14	3977	100	NA	NA	0	0	0	0	0	0	0	-1	29	969	17	-20	37	-2	-3	10	-13	398	55	10	43	154	53	89	95	0	0	0
3	ATTOCK	PUNJAB	PAKISTAN	{A82C6C39-13A5-4C82-9962-784488BFD85E}	72.3276	33.457	{0BB0E59D-15FF-4D6C-83E3-11C5EDC9D2FC}	{3FCF6EEB-0F78-4E16-AFC7-244A98F96B1E}	{30EE6F01-1785-4ECB-B194-BA3BECF5FD33}	4.90195	6975.65	495604	6.97565e+09	2.21018e+06	316.841	5	0	399	86.3636	NA	1.13636	0	0	0	0	0	0	0	22	38	803	40	3	37	29	17	31	11	518	121	7	78	264	38	236	99	2132	0	0
4	AWARAN	BALOCHISTAN	PAKISTAN	{2572823A-EFB5-4A5C-9E3F-D3F80251D9D5}	65.3819	26.1947	{A3C646C1-07D8-4CE9-9B02-67A995248FA3}	{9EB81C27-EB5E-46AE-BC1F-DD8BF1F42C0C}	{30EE6F01-1785-4ECB-B194-BA3BECF5FD33}	8.79026	25052.7	930609	2.50527e+10	146304	5.83983	1	1	484	100	NA	NA	0	0	0	0	0	0	0	25	48	596	39	8	31	30	24	31	17	230	73	3	96	123	21	96	48	2112	0	0
5	BADIN	SINDH	PAKISTAN	{01D382A7-E8D6-4B63-AE90-B02D253E804A}	68.8395	24.7379	{B018B4BE-350F-4209-A01C-30404D62A7D4}	{928FCE1A-BC67-4713-B607-69E8797ADFA7}	{30EE6F01-1785-4ECB-B194-BA3BECF5FD33}	4.54618	6524.46	479403	6.52446e+09	1.76056e+06	269.84	13	0	8	86.5248	0.233971	0.70922	0	1	0	0	0	1	0	26	45	510	39	9	30	30	20	32	19	215	80	2	150	182	6	94	8	2865	0	1
147	BAGH	AJK	PAKISTAN	{CAF9C0D0-2D2B-470D-A361-535A04187490}	73.7476	34.0021	{66C6EE46-DA72-45BE-8EC0-E21089A1357C}	{D2DE4496-32CC-4DAA-A594-C2BF71062CC3}	{30EE6F01-1785-4ECB-B194-BA3BECF5FD33}	1.63538	672.358	164888	6.72358e+08	326112	485.027	1	10	1703	87.8049	0.580316	NA	0	0	0	0	0	0	0	14	37	690	29	0	29	16	11	22	5	762	112	20	46	274	83	262	160	0	0	0
6	BAHAWALPUR	PUNJAB	PAKISTAN	{FADD762A-B7F3-4530-80FF-9C17EC2D467D}	71.7626	28.8478	{41071E97-041C-404C-A307-FAE69D8557EE}	{3FCF6EEB-0F78-4E16-AFC7-244A98F96B1E}	{30EE6F01-1785-4ECB-B194-BA3BECF5FD33}	9.2847	24805.5	969208	2.48055e+10	4.12006e+06	166.094	9	0	115	89.4737	0.290124	1.57895	0	0	0	0	0	0	0	26	43	789	42	5	37	33	21	34	15	167	58	1	111	111	7	81	19	4603	0	0
7	BAHWLNAGAR	PUNJAB	PAKISTAN	{7FCE4D5A-05BD-49A7-BB5F-67952D4B47CB}	73.0774	29.6551	{EC6AFB05-E737-4C34-8321-673E4A070BFD}	{3FCF6EEB-0F78-4E16-AFC7-244A98F96B1E}	{30EE6F01-1785-4ECB-B194-BA3BECF5FD33}	6.84263	7668.15	710129	7.66815e+09	3.16577e+06	412.847	4	0	151	85.7143	0.573485	0.816327	0	0	0	0	0	0	0	25	40	800	42	5	37	32	20	34	14	200	68	2	114	136	10	90	22	2326	0	0
8	BAJOUR	FATA	PAKISTAN	{B00FE76D-D9DD-4012-A214-163678B59B02}	71.4984	34.7441	{5413E8A1-19FE-4D7F-A468-915272727597}	{8D56E689-5F5A-4BA5-8288-2C3E78F8E25E}	{30EE6F01-1785-4ECB-B194-BA3BECF5FD33}	1.96191	1538.56	195704	1.53856e+09	862642	560.682	33	7	1084	79.7546	1.14358	NA	1	0	0	1	0	0	0	18	37	844	37	1	35	13	19	29	8	627	122	14	66	308	66	102	164	1548	1	1
167	BANNU	KHYBER PAKHTOON	PAKISTAN	{7B37C2DB-7D4F-4907-80B0-6B7FDF8A7432}	70.6631	32.8961	{B736F15F-45DA-4685-A379-8EB43BA1502E}	{CEAC5C25-2677-47E3-A213-C63FC4BF5165}	{30EE6F01-1785-4ECB-B194-BA3BECF5FD33}	2.00903	1234.91	203270	1.23491e+09	1.12857e+06	913.887	22	0	352	71.0526	1.79633	7.23684	0	1	0	0	0	1	1	23	37	833	41	4	37	32	18	33	13	336	70	4	74	156	20	155	58	1412	0	26
9	BARKHAN	BALOCHISTAN	PAKISTAN	{9E4CBBB9-C0A8-4B2D-B37B-1346B8689E2E}	69.6144	29.9559	{B14C6F3F-E0B6-4893-ABD0-BEF0D3C95078}	{9EB81C27-EB5E-46AE-BC1F-DD8BF1F42C0C}	{30EE6F01-1785-4ECB-B194-BA3BECF5FD33}	3.33317	3512.26	342291	3.51226e+09	121448	34.5784	1	1	1216	86.6667	NA	NA	0	0	0	0	0	0	0	20	38	777	36	2	34	28	16	28	9	291	73	4	89	163	19	163	41	1006	0	0
10	BATAGRAM	KHYBER PAKHTOON	PAKISTAN	{B45B60F7-7473-4431-B4A5-3CE9DCE3EBDB}	73.137	34.7549	{164FC08A-FFD1-4D05-A4C8-862AAC9A2A67}	{423C6D77-9AFC-469E-9B79-F69F38EC9F3C}	{30EE6F01-1785-4ECB-B194-BA3BECF5FD33}	2.18374	1312.34	215919	1.31234e+09	521976	397.745	0	11	2159	76	0.890527	NA	0	0	0	0	0	0	0	12	36	756	27	-2	31	20	9	21	2	1075	171	22	51	416	109	409	208	1239	0	0
11	BHAKKAR	PUNJAB	PAKISTAN	{CC02BFCC-A28D-425C-8F11-50D2BEBDBA5C}	71.4355	31.6436	{7B19D484-A5CD-4522-A991-502608A00BFD}	{3FCF6EEB-0F78-4E16-AFC7-244A98F96B1E}	{30EE6F01-1785-4ECB-B194-BA3BECF5FD33}	4.5811	8046.19	468033	8.04619e+09	1.6022e+06	199.125	1	0	170	91.7526	0.256801	NA	0	0	0	0	0	0	0	24	40	843	43	3	39	32	19	34	13	225	59	2	91	132	11	127	29	2874	0	0
12	BHIMBER	AJK	PAKISTAN	{8D5E21A8-7D11-4C9E-AB77-D490AC7DA049}	74.1027	32.9858	{12C739DA-93F9-40C6-8549-C7870A2B047E}	{D2DE4496-32CC-4DAA-A594-C2BF71062CC3}	{30EE6F01-1785-4ECB-B194-BA3BECF5FD33}	2.28329	1377.5	231241	1.3775e+09	525950	381.815	5	1	373	90.2439	0.510199	NA	0	0	0	0	0	0	0	22	38	732	39	4	34	28	17	30	12	1074	293	12	108	679	59	371	147	303	0	0
13	BOLAN	BALOCHISTAN	PAKISTAN	{A7BD898D-7005-46D3-B802-9804B7A90EC9}	67.7112	29.2177	{3CB33C2C-3032-42B8-AA3A-8130EF5F1D26}	{9EB81C27-EB5E-46AE-BC1F-DD8BF1F42C0C}	{30EE6F01-1785-4ECB-B194-BA3BECF5FD33}	6.16067	8645.82	639247	8.64582e+09	349927	40.4735	4	0	117	92.3077	NA	NA	0	0	0	0	0	0	0	27	39	845	45	6	39	34	21	36	16	119	33	2	84	63	9	42	23	1990	0	0
14	BUNIR	KHYBER PAKHTOON	PAKISTAN	{3AE20F6B-3AB6-472A-8DBF-16B9E06ED4D8}	72.5194	34.4459	{65EF0E3E-EA39-4330-81BA-0839398F325B}	{423C6D77-9AFC-469E-9B79-F69F38EC9F3C}	{30EE6F01-1785-4ECB-B194-BA3BECF5FD33}	2.0795	1648.96	209658	1.64896e+09	840523	509.729	3	6	882	67.6471	NA	NA	0	0	0	0	0	0	0	18	37	782	36	1	34	26	14	28	8	979	184	22	64	427	95	404	209	1238	0	0
15	CDA	ISLAMABAD	PAKISTAN	{F4F76300-E61D-4410-BDAF-562E736FB9B8}	73.0304	33.6764	{C0FE5635-D264-4DC2-85AA-69714F489E7F}	{9778B0B9-BDE9-4D96-8E8D-B19E6698B4F3}	{30EE6F01-1785-4ECB-B194-BA3BECF5FD33}	1.04808	396.827	105261	3.96827e+08	1.49956e+06	3778.87	44	0	552	75.5814	0.204495	2.32558	0	0	0	0	0	0	0	21	38	761	38	3	35	27	16	29	11	983	257	13	92	570	67	536	158	950	0	0
16	CHAGHAI	BALOCHISTAN	PAKISTAN	{024BE0BD-E725-4FC2-9E98-BE54092CA8D9}	63.2745	28.9814	{2FDBC481-663C-4FE4-8A02-C99B7C213BE0}	{9EB81C27-EB5E-46AE-BC1F-DD8BF1F42C0C}	{30EE6F01-1785-4ECB-B194-BA3BECF5FD33}	11.2823	45514.3	1.14522e+06	4.55143e+10	127939	2.81096	4	0	848	100	NA	15.3846	1	0	0	0	0	0	0	22	40	883	42	3	38	13	29	33	11	59	16	0	88	38	3	4	32	4390	1	0
17	CHAKWAL	PUNJAB	PAKISTAN	{F270D929-A184-4F7C-8E66-0E2A6E96A256}	72.5627	32.8564	{027F34EA-B8BF-4DAB-BF49-49656DBD14B1}	{3FCF6EEB-0F78-4E16-AFC7-244A98F96B1E}	{30EE6F01-1785-4ECB-B194-BA3BECF5FD33}	5.04941	6819.03	508202	6.81903e+09	1.82957e+06	268.303	0	0	484	92.0354	0.143593	NA	0	0	0	0	0	0	0	22	38	779	39	3	36	29	17	30	11	480	121	6	85	267	30	220	76	2183	0	0
18	CHARSADA	KHYBER PAKHTOON	PAKISTAN	{F659BACC-344E-4874-BD6D-B7FAA5271011}	71.7352	34.2197	{4D5BB15D-B113-4CB4-B674-C6F0CB6B6693}	{423C6D77-9AFC-469E-9B79-F69F38EC9F3C}	{30EE6F01-1785-4ECB-B194-BA3BECF5FD33}	1.64459	1091.38	166041	1.09138e+09	1.90793e+06	1748.18	5	0	322	82.2222	0.786149	NA	0	1	0	0	0	1	0	21	37	819	39	2	36	16	17	31	11	555	92	15	57	217	60	174	129	1567	0	1
145	CHINIOT	PUNJAB	PAKISTAN	{F72BDA73-3387-4113-870D-D461E9FE7F4B}	72.8288	31.6218	{03D62F53-2196-45C0-8CCD-1634D5EF8AC3}	{3FCF6EEB-0F78-4E16-AFC7-244A98F96B1E}	{30EE6F01-1785-4ECB-B194-BA3BECF5FD33}	2.81197	2801.37	285851	2.80137e+09	1.72157e+06	614.547	2	0	175	87.9518	0.625463	1.20482	0	0	0	0	0	0	0	23	37	814	40	4	36	31	18	32	12	357	98	3	105	225	18	221	42	1772	0	0
141	CHITRAL	KHYBER PAKHTOON	PAKISTAN	{0804B14E-B03B-43F9-8DA0-36789DA24E68}	72.2292	36.2059	{46316980-DDF1-4353-9AB3-5EFADC74C16E}	{CEAC5C25-2677-47E3-A213-C63FC4BF5165}	{30EE6F01-1785-4ECB-B194-BA3BECF5FD33}	8.08266	15322.9	791122	1.53229e+10	578611	37.7612	2	16	4041	93.0233	0.958658	4.65116	1	0	0	0	0	0	0	0	29	882	17	-17	34	-2	2	10	-11	454	76	14	52	203	57	73	116	3982	1	0
19	DADU	SINDH	PAKISTAN	{3D80F168-036E-4342-B6AF-CFB700FB59F1}	67.4969	26.8676	{C505D8FC-599E-4556-BA02-40449228C07D}	{928FCE1A-BC67-4713-B607-69E8797ADFA7}	{30EE6F01-1785-4ECB-B194-BA3BECF5FD33}	4.37767	8015.62	463450	8.01562e+09	1.73108e+06	215.963	23	0	56	87.7551	0.415042	1.02041	0	1	0	0	0	1	1	27	43	751	44	6	37	33	22	35	16	144	42	1	108	100	8	54	18	1947	0	2
20	DBUGTI	BALOCHISTAN	PAKISTAN	{607F6548-043D-4729-BC59-60DCED8FEA2F}	69.0525	28.953	{4270D576-12A4-443C-9811-58C75774A3CE}	{9EB81C27-EB5E-46AE-BC1F-DD8BF1F42C0C}	{30EE6F01-1785-4ECB-B194-BA3BECF5FD33}	5.13239	10286.2	529096	1.02862e+10	222502	21.6311	6	0	398	86.6667	NA	NA	0	0	0	0	0	0	0	25	40	797	42	5	37	33	21	34	14	148	39	2	88	82	11	51	25	868	0	0
21	DGKHAN	PUNJAB	PAKISTAN	{3B16878C-9108-4363-BED9-5C1950D61808}	70.4518	30.4171	{D63522B5-B129-4599-B29C-6648C640DAD3}	{3FCF6EEB-0F78-4E16-AFC7-244A98F96B1E}	{30EE6F01-1785-4ECB-B194-BA3BECF5FD33}	5.74615	11762.6	601331	1.17626e+10	2.7156e+06	230.867	4	0	217	82.5054	1.31323	0.647948	0	1	0	0	0	1	0	25	39	816	42	4	36	32	19	33	14	227	61	2	98	139	11	127	29	4183	0	4
22	DIAMIR	GILGIT BALTISTAN	PAKISTAN	{6BD6DE75-7135-408C-8387-B48B29834C2C}	73.9581	35.5126	{47D53978-EE44-4E5E-976E-DFC8E64DCBF1}	{261CCC48-FF87-4670-825E-20E726EAF05F}	{30EE6F01-1785-4ECB-B194-BA3BECF5FD33}	5.04198	7549.11	498012	7.54911e+09	197165	26.1176	2	14	3305	76.087	NA	4.34783	0	0	0	0	0	0	0	4	30	902	22	-12	35	3	0	15	-6	422	62	9	46	171	51	108	85	134	0	0
166	DIKHAN	KHYBER PAKHTOON	PAKISTAN	{FC3132ED-E9F8-471E-8917-7813580835F1}	70.6988	31.8466	{6AEBC628-C04A-4EDB-A42B-DEDD78A363BC}	{CEAC5C25-2677-47E3-A213-C63FC4BF5165}	{30EE6F01-1785-4ECB-B194-BA3BECF5FD33}	4.68176	7791.81	482098	7.79181e+09	1.55607e+06	199.706	39	0	200	81.3008	1.14854	1.62602	0	1	0	1	0	1	1	24	39	831	42	4	37	33	19	33	13	262	58	2	81	128	13	128	38	1625	0	4
139	DIRLOWER	KHYBER PAKHTOON	PAKISTAN	{51E3F953-C8F4-4391-B527-F12B87D3690C}	71.8793	34.8305	{1C80CC25-D73E-4D9A-B76A-4944650D5521}	{CEAC5C25-2677-47E3-A213-C63FC4BF5165}	{30EE6F01-1785-4ECB-B194-BA3BECF5FD33}	2.07428	1713.11	203856	1.71311e+09	1.51322e+06	883.317	9	7	1160	87.3563	0.575542	4.5977	1	0	0	0	0	0	0	18	37	842	36	0	35	12	19	28	7	737	124	21	54	316	84	172	184	1683	1	0
23	DIRUPPER	KHYBER PAKHTOON	PAKISTAN	{20EF6085-F7D9-4A1A-AFBE-0469BCE07075}	72.0365	35.2554	{24A394FF-3072-4E5C-B051-060AA0C6C9D7}	{423C6D77-9AFC-469E-9B79-F69F38EC9F3C}	{30EE6F01-1785-4ECB-B194-BA3BECF5FD33}	3.25247	3618.77	331169	3.61877e+09	949440	262.365	9	12	2456	85.1852	0.445759	NA	1	0	0	0	0	0	0	11	35	820	27	-4	32	7	11	20	1	695	113	21	50	293	84	146	165	1705	1	0
155	DUKKI	BALOCHISTAN	PAKISTAN	{C59782E5-4932-4875-BA40-B30B3BDFF032}	68.7633	30.3156	{419EBCF7-512C-4560-9EC7-D0AC6B5FD67F}	{9EB81C27-EB5E-46AE-BC1F-DD8BF1F42C0C}	{30EE6F01-1785-4ECB-B194-BA3BECF5FD33}	3.80772	4318.81	381367	4.31881e+09	140515	32.5356	3	1	1159	85.7143	1.38353	28.5714	0	0	0	0	0	0	0	20	39	815	37	1	36	29	19	29	9	260	58	4	78	131	19	131	43	861	0	0
24	FAISALABAD	PUNJAB	PAKISTAN	{928057DB-B696-4C57-8E2A-DCBC76B5D3E2}	73.1764	31.2105	{3BCFB1FD-F8FB-4D61-8023-7000E8CCE6E6}	{3FCF6EEB-0F78-4E16-AFC7-244A98F96B1E}	{30EE6F01-1785-4ECB-B194-BA3BECF5FD33}	4.45209	5876.27	459218	5.87627e+09	8.7542e+06	1489.75	36	0	180	83.7838	0.135713	0.675676	0	0	0	0	0	0	0	23	37	806	40	4	36	31	19	32	13	362	102	3	109	239	16	229	42	2878	0	0
135	FR BANNU	FATA	PAKISTAN	{AA4A4F78-9858-4254-83A6-2A6909247E91}	70.6356	33.1386	{6D369837-AED5-451D-910F-FCC84C29B136}	{1225931B-9D6F-4667-A2B5-B0C69383D7AF}	{30EE6F01-1785-4ECB-B194-BA3BECF5FD33}	1.21716	735.843	120156	7.35843e+08	85081.8	115.625	0	2	605	NA	1.79633	NA	0	0	0	0	0	0	0	22	37	810	39	4	35	31	18	31	12	366	74	5	72	165	26	164	65	427	0	0
133	FR DIKHAN	FATA	PAKISTAN	{68F80DDA-73A0-4459-91D4-843F2344DA93}	70.1328	31.6123	{3CCC64B2-5A69-4ADA-BCC1-B5868F8AEBA4}	{1225931B-9D6F-4667-A2B5-B0C69383D7AF}	{30EE6F01-1785-4ECB-B194-BA3BECF5FD33}	2.47929	1673.76	261755	1.67376e+09	51549.8	30.7988	0	3	657	NA	1.14854	NA	0	0	0	0	0	0	0	22	36	813	39	3	35	31	17	31	12	286	63	3	74	133	17	133	50	488	0	0
136	FR KOHAT	FATA	PAKISTAN	{19D4E10C-4B27-43BE-B337-7B22511DA8F3}	71.5991	33.6377	{09101153-C7C3-405C-859B-92107F8428C5}	{1225931B-9D6F-4667-A2B5-B0C69383D7AF}	{30EE6F01-1785-4ECB-B194-BA3BECF5FD33}	1.57862	581.385	153944	5.81385e+08	164540	283.014	4	4	780	NA	0.631902	NA	0	0	0	0	0	0	0	21	36	782	38	3	34	29	17	30	11	560	98	12	58	225	55	203	106	326	0	0
134	FR LAKKI	FATA	PAKISTAN	{2E764AF2-8511-4454-8113-334680CD9E51}	70.6145	32.6666	{0896F1B3-FC46-453A-AFC0-8E9D561732F0}	{1225931B-9D6F-4667-A2B5-B0C69383D7AF}	{30EE6F01-1785-4ECB-B194-BA3BECF5FD33}	1.16795	722.202	120036	7.22202e+08	130147	180.208	2	0	316	NA	NA	NA	0	0	0	0	0	0	0	24	37	843	42	4	37	33	19	33	13	325	69	3	74	152	18	152	55	251	0	0
137	FR PESHAWAR	FATA	PAKISTAN	{CFC017DE-496D-41B9-9C99-B676B29552CE}	71.7823	33.7153	{EDB9E824-DBB4-404E-AB0B-BCA641DC9873}	{1225931B-9D6F-4667-A2B5-B0C69383D7AF}	{30EE6F01-1785-4ECB-B194-BA3BECF5FD33}	0.605546	174.68	59560.2	1.7468e+08	29945.4	171.43	0	7	957	NA	0.866448	NA	0	0	0	0	0	0	0	20	36	765	36	3	33	27	16	28	10	582	95	13	58	224	59	202	121	68	0	0
161	FR TANK	FATA	PAKISTAN	{A6CCE84E-6903-42BA-BE23-67C6AFC8E206}	70.2545	32.4508	{08F39C4C-3E60-45C0-98EF-4AB3C6E7403C}	{1225931B-9D6F-4667-A2B5-B0C69383D7AF}	{30EE6F01-1785-4ECB-B194-BA3BECF5FD33}	1.72268	1390.2	174470	1.3902e+09	40773.7	29.3294	2	2	758	NA	1.61447	NA	0	0	0	0	0	0	0	21	36	809	38	3	34	31	19	31	11	334	70	4	67	139	23	139	70	950	0	0
25	GHANCHE	GILGIT BALTISTAN	PAKISTAN	{AC9EB56A-3077-4A43-AD5C-9610D5AE5B0E}	76.6985	35.2474	{A43754D1-B597-41E4-B59C-2B661139BD81}	{261CCC48-FF87-4670-825E-20E726EAF05F}	{30EE6F01-1785-4ECB-B194-BA3BECF5FD33}	5.13296	9029.99	505469	9.02999e+09	101960	11.2913	1	14	4881	87.5	NA	NA	0	0	0	0	0	0	0	-6	28	996	12	-26	38	0	-16	5	-19	103	20	2	59	50	12	39	17	0	0	0
26	GHIZER	GILGIT BALTISTAN	PAKISTAN	{82E7B33C-9030-493C-ACDD-3528E54489A3}	73.4262	36.279	{139E7234-813A-4953-8C36-135CBF1B5F9E}	{261CCC48-FF87-4670-825E-20E726EAF05F}	{30EE6F01-1785-4ECB-B194-BA3BECF5FD33}	6.65264	11940.1	652863	1.19401e+10	152977	12.812	1	15	4236	87.5	NA	NA	1	0	0	0	0	0	0	-2	28	924	16	-19	36	-3	-2	9	-13	311	45	9	42	124	44	75	66	26	0	0
27	GHOTKI	SINDH	PAKISTAN	{CDA4EBA2-FFA8-4AD2-9333-84ED571256C5}	69.6421	27.8243	{A126027E-ADC1-4207-A5F4-00739B6E0532}	{928FCE1A-BC67-4713-B607-69E8797ADFA7}	{30EE6F01-1785-4ECB-B194-BA3BECF5FD33}	3.56876	6414.95	372066	6.41495e+09	1.52705e+06	238.045	12	0	70	81.9149	0.255357	1.06383	0	0	0	0	0	0	0	26	41	783	44	6	38	33	21	35	16	99	34	1	125	74	3	38	10	3004	0	0
150	GILGIT	GILGIT BALTISTAN	PAKISTAN	{1F27A519-E723-4907-8DD6-B07526789543}	74.4208	35.9252	{C369F146-003C-46D5-89B8-398703A07C9D}	{261CCC48-FF87-4670-825E-20E726EAF05F}	{30EE6F01-1785-4ECB-B194-BA3BECF5FD33}	3.83991	4020.59	384373	4.02059e+09	122231	30.4014	2	17	3639	75	NA	NA	0	0	0	0	0	0	0	1	30	912	20	-15	36	0	-2	13	-9	271	45	6	48	117	34	66	53	0	0	0
28	GUJRANWALA	PUNJAB	PAKISTAN	{4F06B4F2-08BC-4F5D-8998-B4E64A6ED6FB}	74.1572	32.1108	{1A52FDA3-66F2-4577-8665-DA354201BBE1}	{3FCF6EEB-0F78-4E16-AFC7-244A98F96B1E}	{30EE6F01-1785-4ECB-B194-BA3BECF5FD33}	3.12092	3455.35	318649	3.45535e+09	5.43707e+06	1573.52	16	0	218	83.9104	0.425476	1.42566	0	0	0	0	0	0	0	23	37	766	39	4	35	29	18	31	12	571	160	6	108	370	28	215	73	2123	0	0
29	GUJRAT	PUNJAB	PAKISTAN	{71C81208-E209-4EF1-8FEB-81E4B044E5D3}	74.0307	32.6652	{4B3C2F3F-D070-401E-A4AF-A0C063DBFB17}	{3FCF6EEB-0F78-4E16-AFC7-244A98F96B1E}	{30EE6F01-1785-4ECB-B194-BA3BECF5FD33}	2.57759	2925.05	259606	2.92505e+09	3.25754e+06	1113.67	7	0	240	87.5	0.0781556	0.520833	0	0	0	0	0	0	0	23	38	760	40	4	35	29	18	31	12	837	236	8	110	549	42	305	111	1976	0	0
30	GWADUR	BALOCHISTAN	PAKISTAN	{4102BD79-B5A7-45B4-BD00-BF4A98F8D7D8}	63.121	25.4045	{40450DC3-7C5C-4792-8CCF-3F48FBDE5827}	{9EB81C27-EB5E-46AE-BC1F-DD8BF1F42C0C}	{30EE6F01-1785-4ECB-B194-BA3BECF5FD33}	10.2904	11649.5	1.06831e+06	1.16495e+10	205102	17.6061	1	0	28	100	0.812783	NA	0	0	0	0	0	0	0	26	49	485	38	12	26	19	27	31	19	128	28	1	81	71	7	22	63	1535	0	0
31	HAFIZABAD	PUNJAB	PAKISTAN	{05F3862D-1763-4B0C-92B8-DABFBFC6CD4E}	73.5621	31.9726	{01F84858-604E-4D08-995A-1CC5D0DA85B7}	{3FCF6EEB-0F78-4E16-AFC7-244A98F96B1E}	{30EE6F01-1785-4ECB-B194-BA3BECF5FD33}	2.27408	2454.89	232657	2.45489e+09	1.67574e+06	682.614	6	0	201	93.1298	0.556683	4.58015	0	0	0	0	0	0	0	23	37	784	40	4	35	30	18	31	12	445	125	4	104	280	20	166	58	1080	0	0
32	HANGU	KHYBER PAKHTOON	PAKISTAN	{CDFED3F2-E688-4ED0-8897-B57FE867ECC8}	70.8669	33.4187	{6FBFEED7-97A8-4770-9544-E714C8E1DDA0}	{423C6D77-9AFC-469E-9B79-F69F38EC9F3C}	{30EE6F01-1785-4ECB-B194-BA3BECF5FD33}	2.29998	1417.22	226940	1.41722e+09	500682	353.284	6	2	937	76.5957	0.406431	NA	0	1	0	0	0	1	0	20	37	782	37	2	34	28	16	29	10	527	106	8	69	245	39	235	81	367	0	2
33	HARIPUR	KHYBER PAKHTOON	PAKISTAN	{E8BBE7C4-6043-48EC-84EE-B72D58FBB21B}	72.9142	33.9991	{2691E4D2-80EB-438E-B11F-165349485D9E}	{423C6D77-9AFC-469E-9B79-F69F38EC9F3C}	{30EE6F01-1785-4ECB-B194-BA3BECF5FD33}	3.16338	2113.37	316026	2.11337e+09	1.29211e+06	611.396	9	3	669	83.3333	0.264742	NA	0	0	0	0	0	0	0	20	37	748	37	3	34	27	16	28	10	1067	239	18	79	556	83	530	192	1487	0	0
143	HARNAI	BALOCHISTAN	PAKISTAN	{D01949A8-4DB5-45E6-8227-021E965A0C66}	67.8627	30.1323	{1D7028F9-A554-488D-B413-A8DECEAA90D3}	{9EB81C27-EB5E-46AE-BC1F-DD8BF1F42C0C}	{30EE6F01-1785-4ECB-B194-BA3BECF5FD33}	3.72688	3061.47	378231	3.06147e+09	93108.3	30.4129	3	5	1399	87.5	NA	NA	0	1	1	0	0	0	0	19	40	790	36	1	35	27	18	28	9	272	52	4	66	118	19	99	82	965	0	1
148	HATTIAN	AJK	PAKISTAN	{B73A2FD5-4D18-45E3-A91A-F1E1DD7FD429}	73.8345	34.1977	{98826D6C-3732-4F26-9A44-2C47897EA2D2}	{D2DE4496-32CC-4DAA-A594-C2BF71062CC3}	{30EE6F01-1785-4ECB-B194-BA3BECF5FD33}	1.29744	729.728	130778	7.29728e+08	200745	275.095	5	13	2040	81.4815	0.931272	NA	0	0	0	0	0	0	0	12	36	720	26	-3	29	12	9	20	2	976	136	24	45	343	112	324	209	0	0	0
146	HAVELI	AJK	PAKISTAN	{ED2EA73F-3181-4D72-8867-DF80481C93EA}	74.1261	33.9396	{F2A439FF-EC39-44FA-B387-86A287C0A55C}	{D2DE4496-32CC-4DAA-A594-C2BF71062CC3}	{30EE6F01-1785-4ECB-B194-BA3BECF5FD33}	1.0378	505.257	102241	5.05257e+08	125203	247.802	19	11	2344	83.3333	NA	NA	0	0	0	0	0	0	0	10	36	731	23	-5	29	10	7	18	0	1114	145	28	43	380	130	346	247	0	0	0
160	HUNZA	GILGIT BALTISTAN	PAKISTAN	{398B2500-9B1A-407E-9134-D232B0359BB4}	75.1031	36.5774	{C3DA7935-0C3C-43D0-A49A-AE86B6D8AB0C}	{261CCC48-FF87-4670-825E-20E726EAF05F}	{30EE6F01-1785-4ECB-B194-BA3BECF5FD33}	5.76839	11480.8	561765	1.14808e+10	51316.5	4.46976	1	15	4795	100	NA	NA	1	0	0	0	0	0	0	-6	30	952	12	-25	38	0	-12	4	-18	150	24	3	47	59	18	50	24	0	0	0
34	HYDERABAD	SINDH	PAKISTAN	{C9E0E0F2-C36D-4A98-99C5-2DEF15A2F004}	68.4563	25.3411	{C656F9FD-F5DD-49D2-89F8-A31E10E2186A}	{928FCE1A-BC67-4713-B607-69E8797ADFA7}	{30EE6F01-1785-4ECB-B194-BA3BECF5FD33}	1.5338	1018.18	162255	1.01818e+09	2.33551e+06	2293.81	23	0	21	86.1314	0.873147	0.729927	0	1	0	0	0	1	1	27	45	571	40	9	30	31	23	32	18	157	59	2	142	125	6	64	10	1761	0	2
35	ICT	ISLAMABAD	PAKISTAN	{7AF3EE02-A394-4BCE-92AA-5034D1FF8E29}	73.2469	33.6309	{FABAC599-6420-482A-B002-94BB1BFC7774}	{9778B0B9-BDE9-4D96-8E8D-B19E6698B4F3}	{30EE6F01-1785-4ECB-B194-BA3BECF5FD33}	1.0526	501.778	106730	5.01778e+08	632184	1259.89	0	1	548	90.099	0.195896	NA	0	0	0	0	0	0	0	21	38	761	38	3	35	27	16	29	11	1024	258	15	92	582	72	337	163	421	0	0
36	JACOBABAD	SINDH	PAKISTAN	{0712B6D3-CF43-461E-B784-1E7AC9D138D0}	68.486	28.2077	{CB1E49EC-BE89-4DE9-9C19-4FC20869B19B}	{928FCE1A-BC67-4713-B607-69E8797ADFA7}	{30EE6F01-1785-4ECB-B194-BA3BECF5FD33}	2.8581	2750.65	293097	2.75065e+09	1.17797e+06	428.253	20	0	56	81.746	3.2014	0.793651	0	0	0	0	0	0	0	26	38	799	44	7	37	33	21	35	16	86	24	1	86	50	8	25	17	1905	0	1
170	JAFARABAD	BALOCHISTAN	PAKISTAN	{FF4226A7-3F8E-4280-98D9-7C321BD6C12F}	68.1994	28.3007	{168C1368-83FE-4F62-95E5-B566B65140C2}	{9EB81C27-EB5E-46AE-BC1F-DD8BF1F42C0C}	{30EE6F01-1785-4ECB-B194-BA3BECF5FD33}	3.81621	2487.28	388219	2.48728e+09	387469	155.78	3	0	55	78.1818	1.63004	NA	0	1	0	1	0	1	0	27	38	813	44	7	37	33	21	36	16	87	23	1	85	50	8	28	17	1663	0	3
37	JAMSHORO	SINDH	PAKISTAN	{9486942D-6800-4217-AB27-793416994AFB}	67.794	25.7377	{24019D97-F24F-4D3E-A676-9CC39E569D4F}	{928FCE1A-BC67-4713-B607-69E8797ADFA7}	{30EE6F01-1785-4ECB-B194-BA3BECF5FD33}	5.65386	11167.7	599992	1.11677e+10	907078	81.2233	12	0	192	80.6723	1.05764	4.20168	0	1	0	0	0	1	0	26	45	609	40	8	32	31	22	32	17	195	66	1	135	143	8	83	17	2379	0	3
38	JHALMAGSI	BALOCHISTAN	PAKISTAN	{24DC76F9-6442-4988-A244-87D1F31FB8FC}	67.5276	28.4041	{44DFAE44-EEEC-4E91-A4D0-057919668D1A}	{9EB81C27-EB5E-46AE-BC1F-DD8BF1F42C0C}	{30EE6F01-1785-4ECB-B194-BA3BECF5FD33}	3.03188	3859.45	320215	3.85945e+09	132864	34.4257	1	0	73	100	NA	NA	0	0	0	0	0	0	0	27	40	826	45	6	38	34	25	36	16	106	33	1	91	60	10	42	22	723	0	0
144	JHANG	PUNJAB	PAKISTAN	{657C424F-04E1-4857-BDC2-D5ED43BE6FC4}	72.1682	31.1518	{CCD9DC4A-A3EA-4442-9133-6496337CDFD8}	{3FCF6EEB-0F78-4E16-AFC7-244A98F96B1E}	{30EE6F01-1785-4ECB-B194-BA3BECF5FD33}	5.21922	6188.58	535326	6.18858e+09	3.00684e+06	485.869	2	0	152	87.4126	0.155591	2.0979	0	0	0	0	0	0	0	24	39	826	41	4	37	31	19	33	13	227	62	2	97	139	12	137	28	3895	0	0
39	JHELUM	PUNJAB	PAKISTAN	{91B353B3-77D8-4189-AE5A-F8A0695482C7}	73.3588	32.7989	{1CF23651-B55F-433F-91A7-601E4D26BC77}	{3FCF6EEB-0F78-4E16-AFC7-244A98F96B1E}	{30EE6F01-1785-4ECB-B194-BA3BECF5FD33}	4.54997	3751.3	459854	3.7513e+09	2.06628e+06	550.818	4	0	244	87.6712	2.22361	1.36986	0	1	0	0	0	1	0	23	38	759	40	4	35	29	18	31	13	682	185	8	101	419	38	242	99	2168	0	1
40	KABDULAH	BALOCHISTAN	PAKISTAN	{45EB334A-1F9F-4B7F-8417-67FDF446E434}	66.6893	30.7416	{40E8422A-1C71-4131-A6CA-15CC0EFAF30F}	{9EB81C27-EB5E-46AE-BC1F-DD8BF1F42C0C}	{30EE6F01-1785-4ECB-B194-BA3BECF5FD33}	3.99465	5721.18	414846	5.72118e+09	449324	78.5369	9	1	1742	69.0909	0.271359	12.7273	1	1	1	0	0	1	1	17	41	867	37	0	38	8	19	28	6	220	49	1	96	134	11	21	121	3838	1	8
169	KALAT	BALOCHISTAN	PAKISTAN	{9E1A52DA-C2AC-4818-9B4E-17D177839508}	66.5833	28.8918	{C4E7CB4A-5103-4039-B113-29CC976E237A}	{9EB81C27-EB5E-46AE-BC1F-DD8BF1F42C0C}	{30EE6F01-1785-4ECB-B194-BA3BECF5FD33}	4.81929	10184.4	500243	1.01844e+10	178657	17.5422	1	3	1920	93.3333	1.98365	NA	0	0	0	0	0	0	0	16	42	788	34	-1	35	8	16	25	6	178	38	2	79	100	12	37	90	2327	0	0
41	KAMBAR	SINDH	PAKISTAN	{6A213891-191F-4783-B917-9900E6A9E9DA}	67.7121	27.6355	{1FD5BB35-60A1-4356-B247-0FA2C049F63D}	{928FCE1A-BC67-4713-B607-69E8797ADFA7}	{30EE6F01-1785-4ECB-B194-BA3BECF5FD33}	3.22417	5607.33	334155	5.60733e+09	1.44743e+06	258.132	0	0	48	79.2683	0.796838	NA	0	1	0	0	0	1	0	27	40	788	44	7	37	33	21	35	16	108	30	1	92	70	9	37	19	2286	0	3
42	KARAK	KHYBER PAKHTOON	PAKISTAN	{54E905CE-046F-402F-A557-B9244E210C8D}	71.12	33.1149	{F43075BB-DEB8-4EC1-B2DF-FBD2AD81C096}	{423C6D77-9AFC-469E-9B79-F69F38EC9F3C}	{30EE6F01-1785-4ECB-B194-BA3BECF5FD33}	2.88835	2740.06	289701	2.74006e+09	749352	273.48	10	1	651	76.2712	1.19484	NA	0	0	0	0	0	0	0	22	37	785	39	4	35	30	18	31	12	472	106	6	75	236	32	224	70	1090	0	0
43	KASHMORE	SINDH	PAKISTAN	{4D0C6D37-2BD7-445A-A342-3365B3B9CB1D}	69.2783	28.2802	{C0FB652C-CC70-4FDE-AE1B-1912F2155800}	{928FCE1A-BC67-4713-B607-69E8797ADFA7}	{30EE6F01-1785-4ECB-B194-BA3BECF5FD33}	2.62517	2805.01	269034	2.80501e+09	1.03833e+06	370.169	14	0	70	88.6076	0.970422	2.53165	0	0	0	0	0	0	0	26	39	793	43	6	37	33	21	35	15	93	28	1	97	59	5	29	15	1497	0	0
44	KASUR	PUNJAB	PAKISTAN	{C4CA0194-203A-4F73-966A-1BB9D775DD18}	74.1637	31.0236	{0F314279-8FCA-4BEA-AB19-B80DB074B9EE}	{3FCF6EEB-0F78-4E16-AFC7-244A98F96B1E}	{30EE6F01-1785-4ECB-B194-BA3BECF5FD33}	3.15154	3347.33	322841	3.34733e+09	2.87659e+06	859.368	17	0	193	80.9524	0.12357	NA	0	0	0	0	0	0	0	23	38	770	40	5	35	30	19	32	13	379	106	3	111	261	18	146	41	1096	0	0
45	KECH	BALOCHISTAN	PAKISTAN	{3FBB3BD9-B86C-44F3-A353-0F0FCDA32411}	63.0498	25.9976	{ED5C5349-333D-4FA0-A2D2-47418D638EBF}	{9EB81C27-EB5E-46AE-BC1F-DD8BF1F42C0C}	{30EE6F01-1785-4ECB-B194-BA3BECF5FD33}	8.2484	24584.8	858611	2.45848e+10	502935	20.4572	8	1	376	100	NA	NA	0	0	0	0	0	0	0	25	46	597	40	10	30	20	26	32	18	155	33	2	73	76	10	39	62	3548	0	0
46	KHAIRPUR	SINDH	PAKISTAN	{7FC1E5DD-206F-46CC-A5FD-9EACF3B6FEF5}	69.0865	26.8219	{C36C1F12-BFE7-4D13-BC10-762F316C6615}	{928FCE1A-BC67-4713-B607-69E8797ADFA7}	{30EE6F01-1785-4ECB-B194-BA3BECF5FD33}	7.07129	15949.5	733219	1.59495e+10	2.41689e+06	151.534	19	0	54	82.8358	0.264742	NA	0	0	0	0	0	0	0	27	45	731	44	6	37	34	22	34	17	122	53	1	151	102	4	65	8	4164	0	0
47	KHANEWAL	PUNJAB	PAKISTAN	{3729D251-2D85-4F5F-9CCC-DD2258F6987D}	72.077	30.3781	{C6112DAB-BAD9-4FBF-B7C7-0AABD7DE9250}	{3FCF6EEB-0F78-4E16-AFC7-244A98F96B1E}	{30EE6F01-1785-4ECB-B194-BA3BECF5FD33}	4.32753	4418.36	443471	4.41836e+09	3.4693e+06	785.2	2	0	137	87.0968	0.0733429	1.93548	0	0	0	0	0	0	0	24	39	818	41	4	36	33	19	33	13	173	51	2	102	110	10	74	24	2345	0	0
48	KHARAN	BALOCHISTAN	PAKISTAN	{2E330015-5622-4BFC-846C-9D013D35E90A}	65.1612	28.5122	{3852151D-491F-49FD-8F16-BBCFA040E736}	{9EB81C27-EB5E-46AE-BC1F-DD8BF1F42C0C}	{30EE6F01-1785-4ECB-B194-BA3BECF5FD33}	6.36992	15500	652118	1.55e+10	138056	8.90685	0	0	761	88.8889	1.19484	11.1111	0	0	0	0	0	0	0	23	41	846	42	4	37	15	27	33	12	111	22	1	82	63	7	12	55	2545	0	0
154	KHARMANG	GILGIT BALTISTAN	PAKISTAN	{B9BC8B20-C596-46F6-B179-BC93B7088C5D}	76.1019	34.8933	{7C01C220-5EB1-4EC2-BF50-192AE16D5290}	{261CCC48-FF87-4670-825E-20E726EAF05F}	{30EE6F01-1785-4ECB-B194-BA3BECF5FD33}	2.1509	2797.9	215369	2.7979e+09	58057.6	20.7504	0	12	4327	75	NA	NA	0	0	0	0	0	0	0	-2	28	1025	17	-22	39	-5	-6	9	-15	151	23	4	46	58	18	27	39	0	0	0
49	KHIBALDIA	SINDH	PAKISTAN	{ECA0A759-EE88-4DD6-8A36-E41B5EDC2265}	66.9555	24.9407	{DE858962-30DF-426C-A49A-F46C0E7F70EE}	{928FCE1A-BC67-4713-B607-69E8797ADFA7}	{30EE6F01-1785-4ECB-B194-BA3BECF5FD33}	0.277582	27.1038	29496.7	2.71038e+07	331799	12241.8	3	0	52	92.4528	0.811451	NA	0	1	0	1	0	1	0	26	47	459	36	11	25	30	24	31	19	158	68	1	130	106	9	82	29	53	0	0
50	KHIBINQASIM	SINDH	PAKISTAN	{98CD8192-07A7-4493-86C0-9256721C6B84}	67.4047	24.868	{5F58A8FB-7330-42BC-A6A6-448E44C4EA69}	{928FCE1A-BC67-4713-B607-69E8797ADFA7}	{30EE6F01-1785-4ECB-B194-BA3BECF5FD33}	1.81103	502.857	190486	5.02857e+08	564807	1123.2	5	0	52	87.7551	0.198312	NA	0	1	0	1	0	1	0	26	48	468	37	10	26	30	24	31	19	188	86	1	145	142	7	104	24	199	0	0
51	KHIGADAP	SINDH	PAKISTAN	{C0611F57-442A-4219-9DAF-293BAD4E2C02}	67.2485	25.1983	{64C14267-E3A7-4357-97F6-FE761369A3F2}	{928FCE1A-BC67-4713-B607-69E8797ADFA7}	{30EE6F01-1785-4ECB-B194-BA3BECF5FD33}	3.06608	2173.35	325227	2.17335e+09	1.72334e+06	792.939	9	0	138	92.126	0.811113	1.5748	0	1	0	1	0	1	0	26	47	493	37	10	27	30	23	31	19	229	94	1	139	167	8	118	26	934	0	0
52	KHIGIQBAL	SINDH	PAKISTAN	{F14736B8-1624-4DDB-93A3-5BFD0F0B9F81}	67.1106	24.928	{FF84602E-9C69-405E-917F-27FD88E5B91E}	{928FCE1A-BC67-4713-B607-69E8797ADFA7}	{30EE6F01-1785-4ECB-B194-BA3BECF5FD33}	0.48632	57.408	51379	5.74079e+07	1.21624e+06	21186	29	0	42	97.8261	0.749258	2.17391	0	1	0	1	0	1	0	26	46	463	36	11	25	30	24	31	19	170	76	1	138	121	8	92	26	157	0	1
53	KHIGULBERG	SINDH	PAKISTAN	{6AF8B9F5-8CF3-4EEB-8BB5-8766C574ACF8}	67.0711	24.9328	{3AADDC66-5064-4FC4-BA5A-2A60D6315E74}	{928FCE1A-BC67-4713-B607-69E8797ADFA7}	{30EE6F01-1785-4ECB-B194-BA3BECF5FD33}	0.181212	14.162	19236.2	1.4162e+07	720194	50854	3	0	34	100	1.32752	NA	0	1	0	1	0	1	0	26	46	453	36	12	24	30	24	31	19	162	72	1	136	113	8	87	27	53	0	0
54	KHIJAMSHEED	SINDH	PAKISTAN	{9AEB2114-879E-4935-81C4-EB9EDB82EB4C}	67.0619	24.8247	{156DC91B-325F-4AAE-ACBB-E0E41D7DAFD4}	{928FCE1A-BC67-4713-B607-69E8797ADFA7}	{30EE6F01-1785-4ECB-B194-BA3BECF5FD33}	0.473531	68.7282	50288.8	6.87282e+07	2.1898e+06	31861.7	9	0	12	91.1765	NA	NA	0	1	0	1	0	1	0	26	45	452	35	12	23	30	27	30	19	133	59	0	134	89	7	70	27	216	0	1
55	KHIKAMARI	SINDH	PAKISTAN	{0CA521C2-4E62-407E-AD83-CDD94F3DCFFB}	66.8435	24.9026	{1F2EF526-D7A7-4406-8A06-3993FB7A98F4}	{928FCE1A-BC67-4713-B607-69E8797ADFA7}	{30EE6F01-1785-4ECB-B194-BA3BECF5FD33}	1.47183	398.911	154512	3.98911e+08	1.11359e+06	2791.57	2	0	22	78.7879	0.305512	NA	0	1	0	1	0	1	0	26	48	459	36	11	25	30	27	30	19	136	57	1	127	86	8	68	30	344	0	1
56	KHIKORANGI	SINDH	PAKISTAN	{4025D044-7E19-449A-8947-C35B8005A7CB}	67.1301	24.833	{EC6F138F-1DF4-4CFF-AAD7-1CBC3E0462EA}	{928FCE1A-BC67-4713-B607-69E8797ADFA7}	{30EE6F01-1785-4ECB-B194-BA3BECF5FD33}	0.355154	40.3017	37476.5	4.03017e+07	979570	24305.9	8	0	9	79.0698	0.169405	NA	0	1	0	1	0	1	0	26	45	456	36	11	24	30	27	31	19	139	62	0	136	95	7	74	26	73	0	0
57	KHILANDHI	SINDH	PAKISTAN	{09F5FCA5-F59E-4EC9-8331-92162D07A179}	67.1863	24.8439	{83E43A31-17C9-49A9-AF66-D782F173E265}	{928FCE1A-BC67-4713-B607-69E8797ADFA7}	{30EE6F01-1785-4ECB-B194-BA3BECF5FD33}	0.331179	41.1465	34772.3	4.11465e+07	465719	11318.6	4	0	18	92.4242	0.870307	NA	0	1	0	1	0	1	0	26	46	462	36	11	24	30	24	30	19	146	65	0	136	101	7	78	26	79	0	0
58	KHILAYARI	SINDH	PAKISTAN	{D5C744AE-142A-41EE-BE89-AC43CAA0DEAB}	66.9972	24.8683	{618C9C48-B8FD-4051-9981-F6C85225E9EA}	{928FCE1A-BC67-4713-B607-69E8797ADFA7}	{30EE6F01-1785-4ECB-B194-BA3BECF5FD33}	0.120505	7.66606	12644.9	7.66606e+06	269234	35120.3	4	0	11	72.4138	0.268066	NA	0	1	0	1	0	1	0	26	45	449	35	12	23	30	27	30	19	127	55	0	129	83	7	65	27	60	0	1
59	KHILIAQAT	SINDH	PAKISTAN	{03931F7D-E51D-418D-BFE6-EC360B9B5EF8}	67.0387	24.9061	{FF77F74D-B180-4877-8838-DCEC9C9B9F21}	{928FCE1A-BC67-4713-B607-69E8797ADFA7}	{30EE6F01-1785-4ECB-B194-BA3BECF5FD33}	0.128866	11.276	13481.9	1.1276e+07	669442	59368.7	5	0	25	84.375	0.295294	3.125	0	1	0	1	0	1	0	26	46	450	36	12	24	30	24	31	20	147	65	0	134	101	7	79	27	52	0	0
60	KHIMALIR	SINDH	PAKISTAN	{8CC7ECD2-09E6-49E2-8222-67FD6159429C}	67.1902	24.9377	{EA4AD271-6636-4587-82BF-B4F2499ACB68}	{928FCE1A-BC67-4713-B607-69E8797ADFA7}	{30EE6F01-1785-4ECB-B194-BA3BECF5FD33}	0.484625	104.316	50940.1	1.04316e+08	538870	5165.75	6	0	45	96.1538	0.811451	NA	0	1	0	1	0	1	0	26	47	475	36	10	26	30	24	31	19	175	78	1	139	126	8	95	26	173	0	0
61	KHINNAZIM	SINDH	PAKISTAN	{23669064-2FDF-46F1-80F0-7DF5274C6A2E}	67.0466	24.9427	{BA027992-AFE7-4AB3-A051-B1F0268C9D36}	{928FCE1A-BC67-4713-B607-69E8797ADFA7}	{30EE6F01-1785-4ECB-B194-BA3BECF5FD33}	0.202708	17.3926	21342.2	1.73926e+07	864275	49692.1	2	0	40	96	0.647599	4	0	1	0	1	0	1	0	26	46	453	36	11	24	30	24	31	19	163	71	1	135	112	8	86	27	47	0	0
62	KHINORTH	SINDH	PAKISTAN	{8A89F241-A4EA-46BA-ADCA-325E20BCD303}	67.0689	24.9855	{EFD4EA36-8D4A-4710-85BA-632B7E1A7F51}	{928FCE1A-BC67-4713-B607-69E8797ADFA7}	{30EE6F01-1785-4ECB-B194-BA3BECF5FD33}	0.182795	21.0613	19243.1	2.10613e+07	910666	43238.8	4	0	50	97.7778	NA	2.22222	0	1	0	1	0	1	0	26	46	463	36	11	25	30	24	31	19	176	78	1	138	125	8	95	26	38	0	0
63	KHIORANGI	SINDH	PAKISTAN	{1EDACE75-9B11-4E72-95A1-3DD50FA7274E}	66.9885	24.9545	{98714804-2076-4720-B72D-E5D9C343B137}	{928FCE1A-BC67-4713-B607-69E8797ADFA7}	{30EE6F01-1785-4ECB-B194-BA3BECF5FD33}	0.323538	24.8539	34294.6	2.48539e+07	279958	11264.1	0	0	62	91.3043	0.861089	NA	0	1	0	1	0	1	0	26	47	452	36	11	24	30	24	30	19	167	72	1	133	114	9	87	29	43	0	2
64	KHISADDAR	SINDH	PAKISTAN	{298911CC-0E21-4753-8DA5-6E8E0917D307}	67.0168	24.8317	{C5BE483F-B7F9-4F10-8D0D-E0410B6E7D09}	{928FCE1A-BC67-4713-B607-69E8797ADFA7}	{30EE6F01-1785-4ECB-B194-BA3BECF5FD33}	0.404921	25.2358	42733.3	2.52358e+07	1.00447e+06	39803.4	22	0	9	63.6364	0.444665	3.0303	0	1	0	1	0	1	0	26	45	448	35	12	23	30	27	30	19	130	57	0	132	86	7	68	27	141	0	0
65	KHISHAHFAISAL	SINDH	PAKISTAN	{8222341D-DD71-421D-8193-6E395FAB2BCD}	67.1266	24.8834	{E433A0F4-9DC6-4EDC-A016-26E72E224B3E}	{928FCE1A-BC67-4713-B607-69E8797ADFA7}	{30EE6F01-1785-4ECB-B194-BA3BECF5FD33}	0.450443	37.4204	47275	3.74204e+07	823882	22016.9	1	0	19	100	NA	NA	0	1	0	1	0	1	0	26	46	462	36	11	24	30	24	31	19	150	68	0	137	106	7	82	26	99	0	0
66	KHISITE	SINDH	PAKISTAN	{BBA5FAA5-9D41-4146-B6B1-03EAF42B6AA1}	67.0054	24.9111	{DC9416C0-9104-44F8-B856-A51878818ECB}	{928FCE1A-BC67-4713-B607-69E8797ADFA7}	{30EE6F01-1785-4ECB-B194-BA3BECF5FD33}	0.314823	25.3547	33514.6	2.53547e+07	645372	25453.8	2	0	26	80	1.0508	3.33333	0	1	0	1	0	1	0	26	46	451	36	11	24	30	24	31	20	142	62	0	132	96	7	75	27	67	0	0
67	KHUSHAB	PUNJAB	PAKISTAN	{02BB390A-500F-4D85-80F5-34DC86748A86}	72.1037	32.1552	{50E49465-9631-4EDF-837D-31B1FF9DDE85}	{3FCF6EEB-0F78-4E16-AFC7-244A98F96B1E}	{30EE6F01-1785-4ECB-B194-BA3BECF5FD33}	4.22059	6633.51	434560	6.63351e+09	1.52531e+06	229.94	5	0	186	89.0625	0.167225	NA	0	0	0	0	0	0	0	24	39	823	42	3	38	31	19	33	13	344	88	3	93	203	18	189	43	1662	0	0
68	KHUZDAR	BALOCHISTAN	PAKISTAN	{F8D5E9FA-35D8-4788-84F0-30887FA1C4BF}	66.6469	27.4599	{2EA15347-241C-40A2-B633-7ACB97C63071}	{9EB81C27-EB5E-46AE-BC1F-DD8BF1F42C0C}	{30EE6F01-1785-4ECB-B194-BA3BECF5FD33}	9.86361	30972.7	1.0505e+06	3.09727e+10	508136	16.4059	5	3	1183	86.2069	0.258645	NA	0	0	0	0	0	0	0	21	42	732	37	3	33	29	21	29	12	243	59	4	83	123	16	105	57	5897	0	0
69	KHYBER	FATA	PAKISTAN	{C95893BD-7D83-4F67-8135-C4721BB217F8}	71.0624	33.938	{EC6A6D94-D52D-4DC2-B141-4B31173DCFB3}	{8D56E689-5F5A-4BA5-8288-2C3E78F8E25E}	{30EE6F01-1785-4ECB-B194-BA3BECF5FD33}	3.32626	2817.07	330630	2.81707e+09	962123	341.533	23	5	1275	92.1053	0.634841	NA	1	1	0	0	0	1	0	18	37	789	35	1	33	13	17	27	8	579	110	15	56	269	64	160	127	2242	1	1
165	KOHAT	KHYBER PAKHTOON	PAKISTAN	{909E20D8-780C-41B9-9483-77E9F71C3833}	71.5605	33.4327	{E5D6507A-BE2A-4876-8EBD-957364FF912B}	{CEAC5C25-2677-47E3-A213-C63FC4BF5165}	{30EE6F01-1785-4ECB-B194-BA3BECF5FD33}	4.19611	2913.56	419298	2.91356e+09	941008	322.975	16	1	456	82.8571	0.631902	4.28571	0	0	0	0	0	0	0	23	36	803	40	4	36	30	18	32	12	503	107	8	67	229	41	205	85	860	0	0
70	KOHISTAN	KHYBER PAKHTOON	PAKISTAN	{46D2C75D-3410-4495-B25C-4FF05058CAF8}	73.2251	35.28	{74286DAE-6A44-473C-938C-D015FE335B21}	{423C6D77-9AFC-469E-9B79-F69F38EC9F3C}	{30EE6F01-1785-4ECB-B194-BA3BECF5FD33}	4.60848	7627.84	460702	7.62784e+09	861618	112.957	2	17	3446	57.1429	NA	NA	0	0	0	0	0	0	0	3	30	864	20	-12	33	3	0	14	-6	646	86	15	44	228	76	199	134	1911	0	0
71	KOHLU	BALOCHISTAN	PAKISTAN	{9B28FED1-D050-485B-8E40-BE3488B33C98}	68.8435	29.5892	{8738EEE0-7C3A-4573-85ED-8092A06C2D7B}	{9EB81C27-EB5E-46AE-BC1F-DD8BF1F42C0C}	{30EE6F01-1785-4ECB-B194-BA3BECF5FD33}	5.49702	7722.16	553411	7.72216e+09	121297	15.7076	2	2	920	91.6667	NA	16.6667	0	0	0	0	0	0	0	22	39	797	39	3	36	30	20	30	11	241	57	4	83	129	18	129	38	512	0	0
72	KOTLI	AJK	PAKISTAN	{F532CEF7-A634-41D1-9C58-299AD34A81ED}	73.9144	33.465	{38C49EAE-C22C-4F74-B023-20FF349466D4}	{D2DE4496-32CC-4DAA-A594-C2BF71062CC3}	{30EE6F01-1785-4ECB-B194-BA3BECF5FD33}	2.04561	1563.59	207869	1.56359e+09	680067	434.94	26	4	809	91.8033	NA	NA	0	0	0	0	0	0	0	19	38	710	36	3	32	26	15	27	10	930	196	18	73	467	78	359	158	2	0	0
73	KSAIFULAH	BALOCHISTAN	PAKISTAN	{B6273CBA-E543-4D4D-A651-2A646ACEFD83}	68.3242	30.9655	{0732EF0E-B36C-4BD6-8EC1-57B99D8B9318}	{9EB81C27-EB5E-46AE-BC1F-DD8BF1F42C0C}	{30EE6F01-1785-4ECB-B194-BA3BECF5FD33}	6.75291	12319	676504	1.2319e+10	234479	19.0339	3	1	1970	93.3333	0.271359	6.66667	1	0	0	0	0	0	0	15	39	847	33	-4	37	5	16	25	4	252	43	2	66	114	13	50	101	4153	1	0
74	KURRAM	FATA	PAKISTAN	{A81D92E2-1755-498A-88BA-3DFE2E0B469B}	70.3216	33.7024	{73F21CC0-390B-448B-BF17-8D3EFA13E8E6}	{8D56E689-5F5A-4BA5-8288-2C3E78F8E25E}	{30EE6F01-1785-4ECB-B194-BA3BECF5FD33}	2.88187	3392.98	288820	3.39298e+09	669076	197.194	4	4	1570	82.2785	0.693445	NA	1	0	0	0	0	0	0	15	37	792	32	-1	34	11	12	25	5	653	106	14	56	255	58	195	123	2153	1	0
75	LAHORE	PUNJAB	PAKISTAN	{6AC5D624-AF0C-463C-9165-214DC802EB27}	74.3798	31.4081	{FBE8CE2C-5747-436E-B503-1E5E536BAFC7}	{3FCF6EEB-0F78-4E16-AFC7-244A98F96B1E}	{30EE6F01-1785-4ECB-B194-BA3BECF5FD33}	2.07261	1546.68	214763	1.54668e+09	8.10887e+06	5242.76	62	0	211	84.6154	0.338872	0.524476	0	1	0	1	0	1	0	23	38	761	40	5	34	30	19	31	13	493	148	4	112	328	23	206	52	1378	0	5
164	LAKKIMRWT	KHYBER PAKHTOON	PAKISTAN	{625D936C-A86C-46C0-96BF-CF68CB338A37}	70.9237	32.5475	{8400D861-C78B-4B8C-AC19-C86DA278C46B}	{CEAC5C25-2677-47E3-A213-C63FC4BF5165}	{30EE6F01-1785-4ECB-B194-BA3BECF5FD33}	2.4109	2403.91	244763	2.40391e+09	651437	270.991	21	0	337	79.4118	2.86324	14.2157	0	1	0	1	1	1	1	24	38	833	42	4	38	32	19	33	13	348	78	3	79	179	18	174	51	626	0	33
76	LARKANA	SINDH	PAKISTAN	{B6BB4E03-210D-49F0-9260-8F72976ED076}	68.1955	27.5232	{EBB43CC8-F11E-409A-85AA-83000F9F4F55}	{928FCE1A-BC67-4713-B607-69E8797ADFA7}	{30EE6F01-1785-4ECB-B194-BA3BECF5FD33}	2.83354	1907.45	296963	1.90745e+09	1.56662e+06	821.319	19	0	50	91.0828	0.836923	NA	0	1	0	1	0	1	0	26	40	782	44	6	37	32	21	35	16	97	27	1	101	65	7	34	15	1737	0	3
77	LASBELA	BALOCHISTAN	PAKISTAN	{C6E0FAD6-E833-4549-B5A1-52594FF86F62}	66.6399	25.7871	{FC6B4345-89FA-4657-89B1-B4D6B393EDA8}	{9EB81C27-EB5E-46AE-BC1F-DD8BF1F42C0C}	{30EE6F01-1785-4ECB-B194-BA3BECF5FD33}	10.581	14513.2	1.1218e+06	1.45132e+10	374710	25.8186	2	0	160	94.4444	0.726087	NA	0	0	0	0	0	0	0	26	49	551	39	9	30	31	23	32	18	224	76	2	114	147	12	101	33	2926	0	0
78	LAYYAH	PUNJAB	PAKISTAN	{7071C31C-B51B-4B3A-B339-63CFBD5E8979}	71.2582	30.9707	{15F51C53-3D6D-4221-BFE8-120F158E18A0}	{3FCF6EEB-0F78-4E16-AFC7-244A98F96B1E}	{30EE6F01-1785-4ECB-B194-BA3BECF5FD33}	3.95665	6237.96	405860	6.23796e+09	1.8027e+06	288.989	0	0	147	90.4762	0.347231	4.16667	0	0	0	0	0	0	0	25	39	850	43	4	39	32	19	34	13	187	51	2	98	116	10	111	25	3288	0	0
79	LODHRAN	PUNJAB	PAKISTAN	{E3BCB88D-DC07-4321-B477-812AF2BAF02B}	71.7731	29.6976	{9A9C42A6-0D82-4FEF-B528-442EBC1757F3}	{3FCF6EEB-0F78-4E16-AFC7-244A98F96B1E}	{30EE6F01-1785-4ECB-B194-BA3BECF5FD33}	3.87373	3142.91	401382	3.14291e+09	2.12482e+06	676.068	0	0	120	91.5966	0.502684	0.840336	0	0	0	0	0	0	0	25	39	802	41	5	36	32	20	33	14	137	46	2	102	85	9	62	21	1872	0	0
168	LORALAI	BALOCHISTAN	PAKISTAN	{56BFDD95-FDAF-404C-956C-BC0771CEFDE3}	68.7633	30.3156	{7C0D5DE6-E1E7-481F-AFB2-EA8A030BA202}	{9EB81C27-EB5E-46AE-BC1F-DD8BF1F42C0C}	{30EE6F01-1785-4ECB-B194-BA3BECF5FD33}	4.56615	5636.64	453950	5.63664e+09	220961	39.2008	9	1	1603	100	0.866116	NA	0	0	0	0	0	0	0	17	40	809	34	-1	36	13	17	26	6	251	46	4	65	105	16	81	61	1582	0	0
80	MALAKAND	KHYBER PAKHTOON	PAKISTAN	{B17E0BDE-ECBF-40F9-AC74-7B84E3D68E06}	71.9054	34.5239	{38EB1C3F-7204-4093-B382-98494CC8C1A9}	{423C6D77-9AFC-469E-9B79-F69F38EC9F3C}	{30EE6F01-1785-4ECB-B194-BA3BECF5FD33}	1.73978	995.631	173154	9.95631e+08	763952	767.305	4	4	682	93.8272	0.293821	NA	0	0	0	0	0	0	0	19	37	823	37	1	36	14	20	29	9	677	108	16	55	273	74	198	168	554	0	0
81	MANSEHRA	KHYBER PAKHTOON	PAKISTAN	{BE7972F1-F397-4207-854C-E9EBE14CE0A6}	73.4138	34.6252	{D5DE028F-5553-49D8-8A43-58FCC572804E}	{423C6D77-9AFC-469E-9B79-F69F38EC9F3C}	{30EE6F01-1785-4ECB-B194-BA3BECF5FD33}	4.31301	3824	436023	3.824e+09	1.64613e+06	430.473	20	10	2011	85.5072	NA	NA	0	0	0	0	0	0	0	13	37	748	28	-1	32	20	10	21	4	1099	175	22	51	424	111	417	214	3923	0	0
82	MARDAN	KHYBER PAKHTOON	PAKISTAN	{454652B9-947C-4980-9915-A96BB077E9A4}	72.1149	34.2931	{0CF60651-5282-4A76-B59E-BE8190D9685F}	{423C6D77-9AFC-469E-9B79-F69F38EC9F3C}	{30EE6F01-1785-4ECB-B194-BA3BECF5FD33}	2.03355	1617.16	204160	1.61716e+09	2.47135e+06	1528.21	8	0	360	82.7434	0.800932	NA	0	0	0	0	0	0	0	21	37	823	39	2	36	29	16	30	10	628	119	15	63	267	63	243	145	1208	0	0
83	MASTUNG	BALOCHISTAN	PAKISTAN	{72582A95-F180-40E1-A719-C6320E9188B9}	66.8267	29.7838	{2EA98B45-5FEF-4E68-8E0D-A37486A90EA6}	{9EB81C27-EB5E-46AE-BC1F-DD8BF1F42C0C}	{30EE6F01-1785-4ECB-B194-BA3BECF5FD33}	5.16156	5725.63	536368	5.72563e+09	203274	35.5025	4	2	1800	85.7143	1.57098	4.7619	0	1	1	0	0	0	0	17	42	807	35	0	35	9	18	27	7	186	39	3	81	105	13	24	95	1884	0	1
84	MATIARI	SINDH	PAKISTAN	{E89BB733-608B-409E-9F4D-1A0E81BE832B}	68.4529	25.7638	{1E24F8BB-FF3F-405D-9C8B-ABFC59B5B9D1}	{928FCE1A-BC67-4713-B607-69E8797ADFA7}	{30EE6F01-1785-4ECB-B194-BA3BECF5FD33}	2.36604	1452.55	248607	1.45255e+09	772099	531.547	4	0	25	85.4545	0.275733	NA	0	0	0	0	0	0	0	26	44	643	41	8	33	31	22	33	17	149	56	1	142	118	6	67	9	794	0	0
85	MBDIN	PUNJAB	PAKISTAN	{D8F38C6A-7353-453B-B468-6ECAD8EFB435}	73.5011	32.374	{6823ABA5-54CA-490D-A7F3-55539A6AF622}	{3FCF6EEB-0F78-4E16-AFC7-244A98F96B1E}	{30EE6F01-1785-4ECB-B194-BA3BECF5FD33}	2.72662	2832.39	276097	2.83239e+09	1.72865e+06	610.314	2	0	209	92.7632	0.134903	0.657895	0	0	0	0	0	0	0	23	37	777	40	4	35	29	18	31	12	522	145	6	103	326	26	188	72	1159	0	0
86	MIANWALI	PUNJAB	PAKISTAN	{829CBBE7-0C47-483F-AF31-511B2FB0457C}	71.5409	32.6435	{33152F06-DB56-4D22-A33B-E590CED9A205}	{3FCF6EEB-0F78-4E16-AFC7-244A98F96B1E}	{30EE6F01-1785-4ECB-B194-BA3BECF5FD33}	4.46688	5875.09	455469	5.87509e+09	1.69547e+06	288.587	1	0	213	90	0.276192	0.909091	0	0	0	0	0	0	0	24	38	824	42	4	38	31	19	33	13	381	99	3	87	214	20	195	50	1923	0	0
87	MIRPUR	AJK	PAKISTAN	{7A0AED06-CD18-4FCE-AF9D-F55C8BE41FB2}	73.7468	33.2501	{3880E8FB-E94F-4343-A713-2E69A9F511CD}	{D2DE4496-32CC-4DAA-A594-C2BF71062CC3}	{30EE6F01-1785-4ECB-B194-BA3BECF5FD33}	1.66105	764.68	170760	7.6468e+08	247718	323.95	4	1	389	90.9091	0.471338	NA	0	0	0	0	0	0	0	22	38	735	38	4	34	28	17	30	12	996	253	13	96	595	64	345	152	4	0	0
88	MIRPURKHAS	SINDH	PAKISTAN	{48383B8B-E3AE-460E-8346-6A3348070C2C}	69.1558	25.2904	{9DE14551-62AB-485B-A62B-1B6A070BDA26}	{928FCE1A-BC67-4713-B607-69E8797ADFA7}	{30EE6F01-1785-4ECB-B194-BA3BECF5FD33}	2.8694	3024.49	307007	3.02449e+09	1.43396e+06	474.115	21	0	13	87.963	0.424353	1.85185	0	1	0	0	0	1	0	26	46	575	41	8	32	30	20	32	18	208	92	2	159	175	6	106	8	1411	0	4
89	MOHMAND	FATA	PAKISTAN	{6D64E20C-350E-4202-8E93-C42A1B140D82}	71.3467	34.4393	{ADAF7C91-A738-4B7D-90DD-00E7FF327B1E}	{8D56E689-5F5A-4BA5-8288-2C3E78F8E25E}	{30EE6F01-1785-4ECB-B194-BA3BECF5FD33}	2.44014	2280.88	244459	2.28088e+09	689645	302.359	14	4	806	83.5821	NA	NA	1	1	0	0	0	1	0	20	37	840	38	2	36	14	21	30	9	534	107	11	66	265	58	93	136	1789	1	1
90	MULTAN	PUNJAB	PAKISTAN	{B222B324-30AA-467D-BE18-8904E2E4D324}	71.4417	29.9258	{304D3D53-BAEC-4463-B616-356987F045B0}	{3FCF6EEB-0F78-4E16-AFC7-244A98F96B1E}	{30EE6F01-1785-4ECB-B194-BA3BECF5FD33}	4.13548	3766.89	429259	3.76689e+09	5.22388e+06	1386.79	14	0	117	88.4615	0.224055	0.961538	0	0	0	0	0	0	0	25	39	814	41	5	36	32	20	33	14	146	49	2	106	93	9	65	22	2512	0	0
91	MUSAKHEL	BALOCHISTAN	PAKISTAN	{BC2DCD1D-7AD9-49AF-A9C6-471279F4EEAA}	69.9183	30.8733	{837A6F1C-0EEF-4D77-AB3D-49C92801A497}	{9EB81C27-EB5E-46AE-BC1F-DD8BF1F42C0C}	{30EE6F01-1785-4ECB-B194-BA3BECF5FD33}	3.82233	5985.01	400877	5.98501e+09	168698	28.1867	0	3	1344	86.6667	NA	NA	0	0	0	0	0	0	0	19	36	800	35	1	34	28	15	28	8	307	73	4	82	158	20	158	47	1486	0	0
149	MUZAFFARABAD	AJK	PAKISTAN	{DBE75322-7103-44D4-83BB-FAAE006014C6}	73.5965	34.3561	{C5B0197E-F0E1-4F92-98EC-C63F6FDDB8DB}	{D2DE4496-32CC-4DAA-A594-C2BF71062CC3}	{30EE6F01-1785-4ECB-B194-BA3BECF5FD33}	1.96684	1238.25	200917	1.23825e+09	461222	372.479	10	12	1682	93.3333	0.657994	NA	0	1	1	0	0	0	0	15	37	715	29	0	30	19	11	23	5	1019	158	23	48	379	106	374	204	4	0	0
92	MUZFARGARH	PUNJAB	PAKISTAN	{18DA2473-B1FF-4C0B-8843-B29C3AD4354E}	71.0451	30.0104	{2F5D497F-248F-459A-858F-D6266FC6968C}	{3FCF6EEB-0F78-4E16-AFC7-244A98F96B1E}	{30EE6F01-1785-4ECB-B194-BA3BECF5FD33}	6.68257	8411.52	693053	8.41152e+09	4.59768e+06	546.593	2	0	119	82.337	0.536965	2.17391	0	0	0	0	0	0	0	25	39	819	42	5	37	32	20	34	14	171	52	1	106	110	9	92	24	5723	0	1
152	NAGAR	GILGIT BALTISTAN	PAKISTAN	{F4B9967B-7C0A-4DCD-B626-0CBB57FBCEE3}	74.6193	36.2812	{3304B3B2-6954-4B8A-9E4D-69575AC716F7}	{261CCC48-FF87-4670-825E-20E726EAF05F}	{30EE6F01-1785-4ECB-B194-BA3BECF5FD33}	3.86935	2706.38	381059	2.70638e+09	81482.3	30.1075	0	20	4272	87.5	NA	NA	0	0	0	0	0	0	0	-2	29	934	16	-21	37	-2	-7	8	-14	206	33	5	44	83	27	55	39	0	0	0
93	NANKANASAHIB	PUNJAB	PAKISTAN	{5C0970D1-F88C-419E-BC3D-BF38517C4095}	73.7163	31.4404	{012A15CB-ECB3-4D4E-8992-4DF63BD9483B}	{3FCF6EEB-0F78-4E16-AFC7-244A98F96B1E}	{30EE6F01-1785-4ECB-B194-BA3BECF5FD33}	4.53677	2754.65	464218	2.75465e+09	2.20357e+06	799.947	6	0	195	89.5349	0.159405	NA	0	0	0	0	0	0	0	23	37	785	40	4	35	30	19	32	13	398	113	4	108	258	18	154	47	1057	0	0
94	NAROWAL	PUNJAB	PAKISTAN	{3F1A2B54-0A4A-4768-8682-10EB5167B4CE}	75.0212	32.2159	{8768AA86-C4ED-4A06-B0FA-BCDBF444DD94}	{3FCF6EEB-0F78-4E16-AFC7-244A98F96B1E}	{30EE6F01-1785-4ECB-B194-BA3BECF5FD33}	2.20636	2302.08	222669	2.30208e+09	1.88238e+06	817.688	3	0	252	89.4231	0.125936	NA	0	0	0	0	0	0	0	22	38	748	39	4	35	29	18	31	12	864	251	7	116	585	43	323	114	1872	0	0
95	NEELUM	AJK	PAKISTAN	{9AA9C8BF-E845-47A2-9080-62986FAE0EC6}	74.2202	34.8188	{FD63F3BE-8F70-49B9-82EC-2DAF69E94F84}	{D2DE4496-32CC-4DAA-A594-C2BF71062CC3}	{30EE6F01-1785-4ECB-B194-BA3BECF5FD33}	3.97166	3254	394226	3.254e+09	139081	42.7416	14	15	3512	100	2.22361	11.1111	0	0	0	0	0	0	0	2	31	875	19	-14	33	2	0	13	-8	749	107	19	42	283	93	187	167	15	0	0
96	NFEROZ	SINDH	PAKISTAN	{C2A4708B-1F7C-4BB9-BCCD-C09DCE74AE8B}	68.1253	26.8787	{D5D1D5FC-9ACF-4339-8B4D-DBCAE21D0B2F}	{928FCE1A-BC67-4713-B607-69E8797ADFA7}	{30EE6F01-1785-4ECB-B194-BA3BECF5FD33}	2.81922	3036.7	293996	3.0367e+09	1.69919e+06	559.551	10	0	43	79.4521	0.528951	NA	0	0	0	0	0	0	0	26	43	768	43	6	37	32	21	34	16	118	43	1	127	89	6	51	11	2301	0	0
97	NOSHKI	BALOCHISTAN	PAKISTAN	{84074C9E-37BC-482A-B640-E2121C08D269}	65.7682	29.4586	{E7511243-2CE3-4C86-95A9-26D92BE85983}	{9EB81C27-EB5E-46AE-BC1F-DD8BF1F42C0C}	{30EE6F01-1785-4ECB-B194-BA3BECF5FD33}	3.39039	5987.28	347609	5.98728e+09	120348	20.1006	0	0	915	100	NA	NA	1	0	0	0	0	0	0	22	40	886	42	3	38	13	27	33	11	119	34	0	104	82	3	7	75	1004	1	0
98	NOWSHERA	KHYBER PAKHTOON	PAKISTAN	{760EB904-0459-47A3-9A2E-03F1832BAB34}	72.0056	33.8979	{8823D0F7-28A9-4343-907B-A28F9F760A6D}	{423C6D77-9AFC-469E-9B79-F69F38EC9F3C}	{30EE6F01-1785-4ECB-B194-BA3BECF5FD33}	2.24572	1805.74	226814	1.80574e+09	1.45712e+06	806.939	7	1	384	87.2483	0.828599	NA	0	0	0	0	0	0	0	22	37	814	40	3	36	29	17	31	11	562	108	12	63	238	52	214	122	796	0	0
99	NSIRABAD	BALOCHISTAN	PAKISTAN	{B91765D9-5D6E-4DD1-B188-CB4CC22B0193}	68.1074	28.5923	{E74FC937-133E-451B-8C9F-C8CF899FB4A7}	{9EB81C27-EB5E-46AE-BC1F-DD8BF1F42C0C}	{30EE6F01-1785-4ECB-B194-BA3BECF5FD33}	2.84436	3222.32	298773	3.22232e+09	298694	92.6953	9	0	68	82.3529	0.842698	2.94118	0	1	0	0	0	1	0	27	39	830	45	6	38	34	22	36	16	88	23	1	83	49	8	31	18	1024	0	1
100	OKARA	PUNJAB	PAKISTAN	{343F1886-A3AB-4287-8225-E504D195EC82}	73.6988	30.7119	{3EB79F84-338B-4305-9689-BF968038F756}	{3FCF6EEB-0F78-4E16-AFC7-244A98F96B1E}	{30EE6F01-1785-4ECB-B194-BA3BECF5FD33}	3.98638	3855.03	411294	3.85503e+09	3.26312e+06	846.459	6	0	177	86.7857	0.424761	1.78571	0	0	0	1	0	0	0	24	38	785	40	5	35	31	19	32	13	313	87	3	110	218	14	122	34	1234	0	1
101	ORAKZAI	FATA	PAKISTAN	{52FE532D-5C98-4818-B2A6-A040867D3C15}	71.0023	33.6873	{481042FC-BDBD-4069-9984-D84CE01A916F}	{8D56E689-5F5A-4BA5-8288-2C3E78F8E25E}	{30EE6F01-1785-4ECB-B194-BA3BECF5FD33}	2.45295	1425.87	242876	1.42587e+09	380294	266.71	14	5	1501	70.3704	1.72518	NA	0	0	0	0	0	0	0	16	36	756	32	0	32	21	12	25	7	659	106	14	55	254	64	232	122	1057	0	0
102	PAKPATTEN	PUNJAB	PAKISTAN	{1263B70C-6D27-4127-94E6-FC56ACAFB74C}	73.2922	30.3107	{E443B9F8-4B36-46F3-9E57-67986682B286}	{3FCF6EEB-0F78-4E16-AFC7-244A98F96B1E}	{30EE6F01-1785-4ECB-B194-BA3BECF5FD33}	3.96675	2703.57	409776	2.70357e+09	1.96763e+06	727.791	6	0	160	90.0763	0.587334	1.52672	0	0	0	0	0	0	0	24	39	798	41	5	36	31	19	33	14	236	73	2	108	155	11	101	28	538	0	0
103	PANJGOUR	BALOCHISTAN	PAKISTAN	{D50CFFB1-6C3E-43B4-B3B1-28284C077200}	64.1594	26.7425	{803FB469-2FB1-4F3E-BA20-F2C6927C9801}	{9EB81C27-EB5E-46AE-BC1F-DD8BF1F42C0C}	{30EE6F01-1785-4ECB-B194-BA3BECF5FD33}	7.17524	17650.5	747401	1.76505e+10	282867	16.026	8	1	974	90	NA	NA	0	0	0	0	0	0	0	22	44	737	39	4	34	15	22	31	12	150	33	3	71	61	11	56	49	2195	0	0
163	PESHAWAR	KHYBER PAKHTOON	PAKISTAN	{AC6F00B4-0C3A-4F12-94B4-A8BB3FAD5F9C}	71.59	33.9383	{0B97CBEC-AEA9-43F0-A7AD-B40E987157E9}	{CEAC5C25-2677-47E3-A213-C63FC4BF5165}	{30EE6F01-1785-4ECB-B194-BA3BECF5FD33}	1.68049	1235.69	171228	1.23569e+09	3.14168e+06	2542.45	64	0	373	79.5455	0.866448	2.5	0	0	0	0	0	0	0	22	37	819	40	3	36	17	17	31	11	542	92	13	58	210	57	174	116	1856	0	0
104	PISHIN	BALOCHISTAN	PAKISTAN	{C70A4B91-9F1F-4D93-BB47-12021F37B714}	67.2526	30.8156	{1DC3248F-18AA-488B-9781-A2704FC6F9EF}	{9EB81C27-EB5E-46AE-BC1F-DD8BF1F42C0C}	{30EE6F01-1785-4ECB-B194-BA3BECF5FD33}	4.00937	4964.09	408777	4.96409e+09	446262	89.8981	4	1	2149	91.4894	1.40619	2.12766	1	0	0	0	0	0	0	14	40	854	33	-4	37	5	17	24	3	261	53	1	84	146	13	35	141	3236	0	0
105	POONCH	AJK	PAKISTAN	{7D35BF57-E793-4D0C-9BD5-CA49137F51F7}	73.8424	33.8238	{58294BCE-BA0F-4882-8A6F-756489EBE6B5}	{D2DE4496-32CC-4DAA-A594-C2BF71062CC3}	{30EE6F01-1785-4ECB-B194-BA3BECF5FD33}	1.91637	712.148	193497	7.12148e+08	466392	654.909	13	8	1566	87.0968	NA	NA	0	0	0	0	0	0	0	15	38	686	30	0	30	13	12	23	6	665	97	19	44	236	75	218	137	0	0	0
106	QUETTA	BALOCHISTAN	PAKISTAN	{27C1E9D3-00E1-4713-AE10-88229523F8FD}	66.7484	30.158	{9F9A6AA3-B89D-42D6-9B11-2A87FD006704}	{9EB81C27-EB5E-46AE-BC1F-DD8BF1F42C0C}	{30EE6F01-1785-4ECB-B194-BA3BECF5FD33}	3.54113	2791.09	365334	2.79109e+09	923316	330.808	51	1	1639	88.764	0.348751	3.37079	1	1	1	0	0	0	0	19	42	830	37	1	36	10	19	29	8	202	39	2	83	109	14	29	97	1904	0	1
107	RAJANPUR	PUNJAB	PAKISTAN	{5085A6AD-7226-4313-B47D-D11E0078C241}	70.0298	29.1756	{330835CD-321D-4A2C-A776-DB6EBB7E49BC}	{3FCF6EEB-0F78-4E16-AFC7-244A98F96B1E}	{30EE6F01-1785-4ECB-B194-BA3BECF5FD33}	6.3693	12372.3	662199	1.23723e+10	1.73555e+06	140.277	5	0	126	80.5556	0.523098	1.11111	0	0	0	0	0	0	0	26	40	804	43	5	37	33	20	34	15	231	63	2	96	145	11	92	29	3228	0	0
108	RAWALPINDI	PUNJAB	PAKISTAN	{AEED6056-DC50-4C4E-A965-8CB7192E2E45}	73.2246	33.4372	{3284FD13-7E95-41F3-AE13-74E87D1425F0}	{3FCF6EEB-0F78-4E16-AFC7-244A98F96B1E}	{30EE6F01-1785-4ECB-B194-BA3BECF5FD33}	6.28862	5526.92	636994	5.52692e+09	5.14407e+06	930.73	50	0	500	84.1398	0.430246	0.268817	0	0	0	0	0	0	0	21	38	762	39	3	35	28	16	29	11	836	210	11	92	471	56	301	139	4713	0	0
109	RYKHAN	PUNJAB	PAKISTAN	{37D76D0B-112D-4992-B406-9D3867BBF292}	70.5341	28.4107	{1AB775CE-B2C6-45EA-9E12-22F4B64BA4F5}	{3FCF6EEB-0F78-4E16-AFC7-244A98F96B1E}	{30EE6F01-1785-4ECB-B194-BA3BECF5FD33}	6.11804	12440.3	640971	1.24403e+10	5.03018e+06	404.346	12	0	88	83.5404	0.397216	0.310559	0	0	0	0	0	0	0	26	41	794	43	5	37	32	21	34	15	162	48	1	101	107	7	71	18	4201	0	0
110	SAHIWAL	PUNJAB	PAKISTAN	{4F82B6C8-94A1-46E8-A863-350121C01B07}	72.9518	30.5516	{ADB86000-DF5A-4391-9F3B-549EBD7609E1}	{3FCF6EEB-0F78-4E16-AFC7-244A98F96B1E}	{30EE6F01-1785-4ECB-B194-BA3BECF5FD33}	4.38955	3166.9	451979	3.1669e+09	2.93064e+06	925.398	7	0	163	88.6256	0.512559	NA	0	0	0	0	0	0	0	24	39	807	41	5	36	31	19	33	13	268	79	3	109	177	13	110	33	827	0	0
111	SANGHAR	SINDH	PAKISTAN	{35944B4C-9FE0-4717-832F-C5CD6B8BDB97}	69.2861	25.9503	{00E334D4-C9D3-4CAD-8821-57A3172AD47C}	{928FCE1A-BC67-4713-B607-69E8797ADFA7}	{30EE6F01-1785-4ECB-B194-BA3BECF5FD33}	6.37786	10690.8	664991	1.06908e+10	2.25119e+06	210.573	8	0	24	84.1584	0.103105	NA	0	0	0	0	0	0	0	26	45	636	42	7	35	31	19	33	18	179	73	1	154	149	4	89	7	3369	0	0
112	SARGODHA	PUNJAB	PAKISTAN	{B00CC3CC-374C-4A90-94E6-ED819A73F587}	72.7687	32.0719	{E4FC2507-F06A-4873-B143-AFBA2FE821C1}	{3FCF6EEB-0F78-4E16-AFC7-244A98F96B1E}	{30EE6F01-1785-4ECB-B194-BA3BECF5FD33}	4.99626	6082.28	506961	6.08228e+09	4.3621e+06	717.181	9	0	187	81.9512	0.173901	0.97561	0	0	0	0	0	0	0	23	37	806	40	4	36	30	18	32	12	397	112	4	102	241	20	231	49	2755	0	0
113	SBENAZIRABAD	SINDH	PAKISTAN	{8226DEE6-057B-43B4-9D6A-C26442CEFF48}	68.3302	26.364	{4560D132-68C4-4ADC-9787-DCC80AE0C62C}	{928FCE1A-BC67-4713-B607-69E8797ADFA7}	{30EE6F01-1785-4ECB-B194-BA3BECF5FD33}	3.42665	4492.68	358094	4.49268e+09	1.67415e+06	372.64	10	0	34	88.0952	0.926663	1.19048	0	0	0	0	0	0	1	26	44	723	43	6	36	32	22	34	16	133	48	1	136	104	6	59	9	2478	0	1
114	SHANGLA	KHYBER PAKHTOON	PAKISTAN	{8096B21B-34B8-4851-AF7E-947445202E9F}	72.7221	34.8225	{FA877CEF-0CF8-4ED9-A3BF-F4CF93716721}	{423C6D77-9AFC-469E-9B79-F69F38EC9F3C}	{30EE6F01-1785-4ECB-B194-BA3BECF5FD33}	2.1283	1278.29	217550	1.27829e+09	716143	560.235	1	11	1668	89.0244	0.553249	NA	0	0	0	1	0	0	0	15	37	750	31	0	31	23	12	24	6	1027	170	23	53	397	105	387	209	1179	0	1
115	SHARANI	BALOCHISTAN	PAKISTAN	{430439B9-BDC9-4201-9C00-B0AF75D47B48}	69.7727	31.6463	{9D57CA25-6E97-4190-B126-C1E1A5A98A9F}	{9EB81C27-EB5E-46AE-BC1F-DD8BF1F42C0C}	{30EE6F01-1785-4ECB-B194-BA3BECF5FD33}	2.66848	2960.53	278053	2.96053e+09	108110	36.517	0	4	1621	66.6667	NA	NA	0	0	0	0	0	0	0	17	35	831	33	-1	34	26	17	26	6	352	73	5	65	146	26	146	78	999	0	0
116	SHEIKUPURA	PUNJAB	PAKISTAN	{83354173-FF7C-48E1-A103-E2EF952DDF54}	74.1606	31.6939	{1950F05D-0489-4815-B251-5D373146B7ED}	{3FCF6EEB-0F78-4E16-AFC7-244A98F96B1E}	{30EE6F01-1785-4ECB-B194-BA3BECF5FD33}	4.06615	3148.44	414738	3.14844e+09	5.64092e+06	1791.65	44	0	207	83.8889	NA	1.66667	0	0	0	0	0	0	0	23	37	764	40	4	35	30	18	31	13	482	136	4	110	314	21	193	57	1653	0	0
153	SHIGAR	GILGIT BALTISTAN	PAKISTAN	{8BAA5748-C380-4EDE-A5C4-93448BC28978}	75.7407	35.7705	{F242D77D-583A-4077-9E5B-8AC32E2B6766}	{261CCC48-FF87-4670-825E-20E726EAF05F}	{30EE6F01-1785-4ECB-B194-BA3BECF5FD33}	5.94084	8756.59	591061	8.75659e+09	60252.5	6.88082	0	15	4664	100	NA	NA	0	0	0	0	0	0	0	-6	29	979	12	-25	38	-1	-12	5	-18	157	25	4	44	64	20	43	30	0	0	0
117	SHIKARPUR	SINDH	PAKISTAN	{4B99D9CE-918B-434F-8C58-D15D9655B8F9}	68.6069	27.9478	{2DCCF05C-2DA0-4008-A2E5-B2708E86C128}	{928FCE1A-BC67-4713-B607-69E8797ADFA7}	{30EE6F01-1785-4ECB-B194-BA3BECF5FD33}	2.35518	2563.42	242124	2.56342e+09	1.37578e+06	536.696	22	0	62	79.7619	0.34839	1.19048	0	0	0	0	0	0	0	26	39	786	44	7	37	33	21	35	16	88	25	1	90	54	6	27	17	1423	0	0
118	SIALKOT	PUNJAB	PAKISTAN	{7F2197FF-B95A-40F5-A163-6F922308E7D2}	74.5598	32.3937	{B077D667-0C86-4A4A-864E-E972FC475FA8}	{3FCF6EEB-0F78-4E16-AFC7-244A98F96B1E}	{30EE6F01-1785-4ECB-B194-BA3BECF5FD33}	2.80326	2677.97	286690	2.67797e+09	4.03484e+06	1506.68	24	0	239	81.7708	0.274875	NA	0	0	0	0	0	0	0	22	37	758	39	4	35	29	18	31	12	815	233	7	115	545	39	312	105	2467	0	0
142	SIBI	BALOCHISTAN	PAKISTAN	{AAEF30B1-AD76-4CD8-BF4E-1B23DD53EB53}	67.9448	29.7615	{D5B39069-B616-43D3-BA07-EC05708B9BA0}	{9EB81C27-EB5E-46AE-BC1F-DD8BF1F42C0C}	{30EE6F01-1785-4ECB-B194-BA3BECF5FD33}	4.25161	4963.31	435359	4.96331e+09	126025	25.3913	3	2	498	90	0.851151	NA	0	0	0	0	0	0	0	25	38	837	42	5	37	33	20	34	14	231	53	3	83	112	16	109	41	715	0	0
158	SKARDU	GILGIT BALTISTAN	PAKISTAN	{8DFF32A5-29FF-46F6-B961-6AD5BAA0D227}	75.4406	35.0995	{04594240-A69C-42D5-9769-ED2529D89E0F}	{261CCC48-FF87-4670-825E-20E726EAF05F}	{30EE6F01-1785-4ECB-B194-BA3BECF5FD33}	5.6201	7224.61	560764	7.22461e+09	143777	19.901	0	11	4185	68	0.888478	NA	0	0	0	0	0	0	0	-3	28	1017	17	-23	39	-5	-5	9	-16	249	36	7	42	99	33	54	65	0	0	0
157	SOHBATPUR	BALOCHISTAN	PAKISTAN	{06D21215-E1FC-45E7-A852-E8405D8E703D}	68.1994	28.3007	{D22F2F25-6BB4-42FF-A2AE-49EBE93E9E60}	{9EB81C27-EB5E-46AE-BC1F-DD8BF1F42C0C}	{30EE6F01-1785-4ECB-B194-BA3BECF5FD33}	1.84425	669.798	185487	6.69798e+08	121578	181.514	0	0	58	81.8182	1.06824	9.09091	0	0	0	0	0	0	0	26	38	802	44	7	37	33	21	35	16	86	23	1	82	48	7	26	17	358	0	0
156	SSIKANDARABAD	BALOCHISTAN	PAKISTAN	{3ACCBA6D-883B-495C-8AA5-FA7C718310AD}	66.5833	28.8918	{39774A39-5AAC-4037-8F18-BBBC99F33006}	{9EB81C27-EB5E-46AE-BC1F-DD8BF1F42C0C}	{30EE6F01-1785-4ECB-B194-BA3BECF5FD33}	2.55645	3710.22	267206	3.71022e+09	111630	30.0872	0	1	1752	76.9231	NA	7.69231	0	0	0	0	0	0	0	17	43	780	34	0	35	9	17	26	7	183	36	2	75	92	8	47	86	826	0	0
119	SUDNUTI	AJK	PAKISTAN	{F55687A4-426E-4A1F-B1B4-30E5CF2F9CAD}	73.751	33.7095	{A94892CB-D7AE-4A22-A38B-E3D036BE775C}	{D2DE4496-32CC-4DAA-A594-C2BF71062CC3}	{30EE6F01-1785-4ECB-B194-BA3BECF5FD33}	1.27337	542.136	127871	5.42136e+08	277482	511.832	0	7	1325	95.6522	0.724848	NA	0	0	0	0	0	0	0	16	38	682	32	1	30	23	13	24	8	676	103	18	48	258	72	248	137	0	0	0
151	SUJAWAL	SINDH	PAKISTAN	{7FE8B29E-E28A-4463-9246-FCC94ECEC768}	68.1485	24.2444	{1235FA14-3F5D-4313-933A-3FDA6B255308}	{928FCE1A-BC67-4713-B607-69E8797ADFA7}	{30EE6F01-1785-4ECB-B194-BA3BECF5FD33}	5.98516	8643.87	637411	8.64387e+09	824675	95.4057	3	0	3	96.2121	0.815763	NA	0	0	0	0	0	1	0	26	45	449	37	11	25	29	24	31	19	242	115	1	163	202	5	134	11	2422	0	1
120	SUKKUR	SINDH	PAKISTAN	{C0975A6A-B3E9-45A4-B4E2-36A443530E3F}	69.1667	27.5035	{E9D0FC88-8360-4B36-A716-58601D9375B6}	{928FCE1A-BC67-4713-B607-69E8797ADFA7}	{30EE6F01-1785-4ECB-B194-BA3BECF5FD33}	4.15911	5187.54	430014	5.18753e+09	1.41826e+06	273.398	11	0	62	92.5926	0.995287	NA	0	1	0	0	0	1	0	27	43	762	44	6	37	34	22	35	16	100	38	1	132	77	4	46	11	1876	0	1
121	SWABI	KHYBER PAKHTOON	PAKISTAN	{E28426DC-080E-4544-8175-07DFA6425877}	72.4693	34.1117	{0AD1A376-CEA6-4CD4-8A70-395F79A1CEE5}	{423C6D77-9AFC-469E-9B79-F69F38EC9F3C}	{30EE6F01-1785-4ECB-B194-BA3BECF5FD33}	2.26467	1473.9	229479	1.4739e+09	1.68606e+06	1143.95	8	0	349	NA	0.782076	NA	0	0	0	0	0	0	1	21	37	813	39	2	36	29	16	30	10	688	143	13	71	334	58	305	148	1002	0	1
140	SWAT	KHYBER PAKHTOON	PAKISTAN	{B989BEFD-1464-4229-AD47-D345F2A91C1C}	72.4778	35.2252	{A2813833-9E22-468D-B752-97AE99033262}	{CEAC5C25-2677-47E3-A213-C63FC4BF5165}	{30EE6F01-1785-4ECB-B194-BA3BECF5FD33}	4.12494	5087.37	425124	5.08737e+09	2.05185e+06	403.323	6	12	2736	87.1951	0.541641	0.609756	0	0	0	0	0	0	0	9	33	814	24	-6	32	6	5	18	-1	730	101	19	45	270	90	213	161	2748	0	0
122	T.ALLAHYAR	SINDH	PAKISTAN	{7694035C-FAE0-4598-8C31-23E3A18119EB}	68.7755	25.4658	{D60BD222-61BE-491A-8929-0D8400C2D460}	{928FCE1A-BC67-4713-B607-69E8797ADFA7}	{30EE6F01-1785-4ECB-B194-BA3BECF5FD33}	1.80016	1543.03	191401	1.54303e+09	771142	499.758	0	0	20	86.3636	0.502436	1.51515	0	1	0	0	0	1	0	26	45	594	40	8	32	30	23	32	18	169	72	2	152	138	6	84	9	975	0	1
162	TANK	KHYBER PAKHTOON	PAKISTAN	{32BB51A6-69E6-409C-A964-6DFB48BED8E9}	70.3931	32.242	{5E7B196F-037A-4465-B855-11902ABE137E}	{CEAC5C25-2677-47E3-A213-C63FC4BF5165}	{30EE6F01-1785-4ECB-B194-BA3BECF5FD33}	2.06594	1776.99	209524	1.77699e+09	416352	234.302	10	0	271	51.6667	1.61447	8.33333	0	1	0	1	0	1	0	24	38	837	42	4	37	33	19	33	13	290	61	3	73	130	17	130	50	573	0	6
123	THARPARKAR	SINDH	PAKISTAN	{34FD7D09-1964-46ED-A742-E2AD52CED5F9}	70.179	24.7901	{C6CBDF29-17F3-482D-8854-AF5CFE7027AD}	{928FCE1A-BC67-4713-B607-69E8797ADFA7}	{30EE6F01-1785-4ECB-B194-BA3BECF5FD33}	7.8981	19323.7	828808	1.93237e+10	1.3987e+06	72.3827	0	0	55	84.7059	NA	NA	0	0	0	0	0	0	0	27	48	522	41	8	33	30	20	32	19	264	109	1	155	227	5	110	6	3326	0	0
159	THATTA	SINDH	PAKISTAN	{EE6706DE-6361-4AE8-B0F3-26446DECF072}	67.7244	24.7164	{89FE494B-0239-4AE5-AFD3-2A026AE3CB39}	{928FCE1A-BC67-4713-B607-69E8797ADFA7}	{30EE6F01-1785-4ECB-B194-BA3BECF5FD33}	5.55629	8279.26	590363	8.27926e+09	897533	108.407	9	0	7	91.8033	0.215409	NA	0	1	0	0	0	1	0	26	45	473	37	11	26	30	24	31	19	201	93	1	154	157	6	112	17	2818	0	1
124	TMKHAN	SINDH	PAKISTAN	{BCA4E953-DD04-4559-9808-636AAAF43E34}	68.4795	25.0118	{D69C430F-D072-465D-B6E0-4E661E68EA2C}	{928FCE1A-BC67-4713-B607-69E8797ADFA7}	{30EE6F01-1785-4ECB-B194-BA3BECF5FD33}	2.70694	1544.54	285413	1.54454e+09	638561	413.431	1	0	14	87.7551	0.940454	NA	0	0	0	0	0	0	0	26	45	530	39	10	29	30	23	32	19	169	61	2	142	135	6	71	10	990	0	0
138	TORGHAR	KHYBER PAKHTOON	PAKISTAN	{7908F2A5-C384-47C2-8568-22542B1131DB}	72.8293	34.5642	{5E204D15-28DF-4884-BD6A-B32D5D5449DF}	{CEAC5C25-2677-47E3-A213-C63FC4BF5165}	{30EE6F01-1785-4ECB-B194-BA3BECF5FD33}	1.25923	472.858	129146	4.72858e+08	283291	599.103	1	12	1223	62.963	NA	NA	0	0	0	1	0	0	0	17	37	737	34	2	32	25	14	26	8	1172	221	24	65	508	111	492	229	427	0	9
125	TTSINGH	PUNJAB	PAKISTAN	{11936DE1-0CBC-4A07-BF6A-0B7608B0DAE9}	72.5567	30.8792	{6D0EC931-3BFE-41AA-9EDC-7C09881D096B}	{3FCF6EEB-0F78-4E16-AFC7-244A98F96B1E}	{30EE6F01-1785-4ECB-B194-BA3BECF5FD33}	3.94034	3027.23	403196	3.02723e+09	2.57786e+06	851.557	18	0	157	91.2791	0.589915	NA	0	0	0	0	0	0	0	24	38	820	41	4	36	31	19	33	13	273	74	3	104	176	13	169	32	2063	0	0
126	UMARKOT	SINDH	PAKISTAN	{BEE9DB1F-3408-474B-B668-2B8B0F05439A}	69.7778	25.3834	{B01B44E4-6CAB-4197-AC62-91CA3BA06AD5}	{928FCE1A-BC67-4713-B607-69E8797ADFA7}	{30EE6F01-1785-4ECB-B194-BA3BECF5FD33}	4.82345	5480.84	505974	5.48084e+09	1.03525e+06	188.885	3	0	24	86.6667	NA	NA	0	0	0	0	0	0	0	27	47	584	42	7	34	30	19	32	18	223	89	1	147	185	5	108	7	1802	0	0
127	VEHARI	PUNJAB	PAKISTAN	{75785904-4DC8-4B37-8946-F362248A586A}	72.4668	30.0389	{9FA790A0-CD9A-464D-8009-8EAF07B0DA3B}	{3FCF6EEB-0F78-4E16-AFC7-244A98F96B1E}	{30EE6F01-1785-4ECB-B194-BA3BECF5FD33}	4.65147	3850.66	479681	3.85065e+09	3.03291e+06	787.633	4	0	139	84.0909	0.0741095	NA	0	0	0	0	0	0	0	25	39	810	41	5	36	33	20	33	14	177	49	2	102	112	10	72	24	1766	0	0
128	WASHUK	BALOCHISTAN	PAKISTAN	{8B1CFE83-EB50-4D23-81FB-C31315DF2818}	64.3267	27.6633	{FDA970A1-CC3C-4F9E-BADA-0FD9DA59B9E8}	{9EB81C27-EB5E-46AE-BC1F-DD8BF1F42C0C}	{30EE6F01-1785-4ECB-B194-BA3BECF5FD33}	9.54966	31926.5	990877	3.19265e+10	112159	3.51304	0	0	824	100	NA	NA	0	0	0	0	0	0	0	23	42	807	40	4	36	15	27	32	13	88	19	2	75	51	7	14	41	2887	0	0
129	WAZIR-N	FATA	PAKISTAN	{C406EF24-438E-4D37-8047-6253456DF202}	69.9911	32.9302	{B08E3A0A-3723-47A2-83D0-1C42EC80D156}	{8D56E689-5F5A-4BA5-8288-2C3E78F8E25E}	{30EE6F01-1785-4ECB-B194-BA3BECF5FD33}	3.65602	5099.32	362641	5.09932e+09	558075	109.441	73	3	1305	NA	2.3512	NA	1	1	0	0	0	1	0	18	35	831	34	0	35	15	16	27	7	424	72	8	58	166	34	142	102	3346	1	9
130	WAZIR-S	FATA	PAKISTAN	{89C77FDC-7C98-4D65-8175-544ABBD31423}	69.7373	32.3253	{4E95147C-3C19-42B6-B12C-7FA4369EC2ED}	{8D56E689-5F5A-4BA5-8288-2C3E78F8E25E}	{30EE6F01-1785-4ECB-B194-BA3BECF5FD33}	4.50712	5722.59	456228	5.72259e+09	598459	104.578	20	4	1445	NA	0.31185	NA	1	0	0	1	0	0	0	17	35	829	33	-1	34	13	17	26	6	359	64	6	59	139	24	119	103	2907	1	1
131	ZHOB	BALOCHISTAN	PAKISTAN	{95EBF9D8-999F-43CF-8255-235A02FB71E2}	69.0161	31.3742	{FA6E7781-BF21-4C86-8A54-6867122E04FD}	{9EB81C27-EB5E-46AE-BC1F-DD8BF1F42C0C}	{30EE6F01-1785-4ECB-B194-BA3BECF5FD33}	7.61691	11993.2	774534	1.19932e+10	247268	20.6173	1	1	1848	94.4444	0.680842	5.55556	1	0	0	0	0	0	0	15	36	867	33	-2	35	8	17	25	4	270	49	4	67	117	18	86	81	3100	1	0
132	ZIARAT	BALOCHISTAN	PAKISTAN	{4D4F8E59-B6B9-487D-9BCB-CEC1181036A9}	67.4995	30.4385	{B1C0AC7A-1F07-4D16-AF16-1C0C3438E481}	{9EB81C27-EB5E-46AE-BC1F-DD8BF1F42C0C}	{30EE6F01-1785-4ECB-B194-BA3BECF5FD33}	1.67503	1443.32	170019	1.44332e+09	40513.5	28.0697	2	5	2312	75	1.28889	NA	0	0	0	0	0	0	0	13	40	817	31	-4	35	4	14	23	3	260	50	2	74	135	14	46	131	815	0	0
[truncated: 2 more columns]
