# Supplementary material for: Spatial analysis of genetic clusters and epidemiologic factors related to wild poliovirus type 1 persistence in Afghanistan and Pakistan
Source: PLOS Glob Public Health. 2022 Jun 13;2(6):e0000251. doi: 10.1371/journal.pgph.0000251 (PMC10021910; doi:10.1371/journal.pgph.0000251)
Supplement: S3 Data — (XLSX) [file pgph.0000251.s003.xlsx]

## Sheet: Sheet1
Dataset	Pakistan				Afghanistan				Redflags
	Org	Notes	Year	Link	Org	Notes	Year	Link
Health Facilities	OCHA Pakistan	The dataset is based on the assessments and Health Resources Availability and Mapping (HeRAM) carried out by World Health Organization (WHO) in collaboration with health cluster partners during different emergencies in Pakistan. Please note that it is not necessary that the assessment covered all the health facilities in a particular district.	Updated on 8/16/2018	https://data.humdata.org/dataset/pakistan-health	IFRC	NA	?	https://data.humdata.org/search?q=food+insecurity+afghanistan&ext_search_source=main-nav	Underestimation of counts for healthcare centers per district
Food Insecurity	WFP	This layer contains information about the risk of food insecurity according to the Integrated Context Analysis (ICA) performed in Pakistan in 2017. Given that no other food security outcome data was available at district level for the whole country, the analysis was carried out using poverty data as a proxy for vulnerability to food insecurity.The key indicator used for the analysis was the Multi…	Updated April 17, 2020	https://data.humdata.org/dataset/wfp-geonode-ica-pakistan-recurrence-of-vulnerability-to-food-insecurity	WFP	This layer contains information about the recurrence of total food insecurity estimated during the Integrated Context Analysis (ICA) run in Afghanistan in 2019. Data source: National Risk and Vulnerability Assessment (NRVA) 2007/08, Afghanistan Living Condition Survey (ALCS) 2011/12, 2014 and 2017/18. To assess the food security trend, the threshold was set to 30% because very close to the nation…	January 01, 2007 - December 31, 2018	https://data.humdata.org/dataset/wfp-geonode-ica-afghanistan-recurrence-of-total-food-insecurity	Still missing data on Gilgit Balistan and parts of FATA province in Pakistan Varying years for both countries
Bioclimatic Variables	Worldclim	Bioclimatic variables are derived from the monthly temperature and rainfall values in order to generate more biologically meaningful variables. These are often used in species distribution modeling and related ecological modeling techniques. The bioclimatic variables represent annual trends (e.g., mean annual temperature, annual precipitation) seasonality (e.g., annual range in temperature and pr…	1970-2000 (bio 30 sec) Note for Ari: Should we change this as it doesn’t capture our study year duration?	https://www.worldclim.org/data/worldclim21.html	Worldclim	Bioclimatic variables are derived from the monthly temperature and rainfall values in order to generate more biologically meaningful variables. These are often used in species distribution modeling and related ecological modeling techniques. The bioclimatic variables represent annual trends (e.g., mean annual temperature, annual precipitation) seasonality (e.g., annual range in temperature and pr…	1970-2000 (bio 30 sec) Note for Ari: Should we change this as it doesn’t capture our study year duration?	https://www.worldclim.org/data/worldclim21.html	Inability to derive year of past data Exclusion of biovar 2 (mean diurnal range) as the output was categorical Due to faulty shapefile, certain areas may not have been rasterized properly with zonal statistics as table Potential use of other statistic instead of median while using Zonal as table?
Population	World Pop	NA	2019	https://www.worldpop.org/project/categories?id=3	Geopode, Novel-t	This is a preliminary release of the modeled 2017 population estimates for Afghanistan, produced by the Central Statistics Office (CSO) with the support of the United Nations Population Fund (UNFPA), the WorldPop program at the University of Southampton UK, and the Flowminder Foundation. The Government of Afghanistan has authorized the use of this data by the Global Polio Eradication Initiative (…	2017	https://afg.geopode.world/population/LGA?s=&l=&gender=MF&from=0&to=100	Discrepancy in years for both countries Overestimation of population estimates (more likely for Pakistan)
Density	Calculated	Extrapolated from population estimates and WHO shapefile	2019	NA	Calculated	NA	2017	NA	Discrepancy in years for both countries Overestimation of population estimates for PAK Possibility of inaccurate area (km sq) at district level Due to faulty shapefile, certain areas may not have been rasterized properly with zonal statistics as table
Conflicts	ACLED	Categories included: strategic developments, battles, violence against civilians, riots, explosives/remote violence, protests -PiX: civil unrest, explosive hazard, hostile action, law enforcement, Military	2019	https://acleddata.com/#/dashboard	PiX	Aggregated based on daily news articles	2019	Permission required for access	Varying categories for each dataset used. We could potentially agree on what to include/exclude Reporting mechanisms differ for each source and either sources could potentially underreport
Elevation	DIVA GIS	NA	NA	NA	Diva GIS	NA	Na	NA	NA
Stool Adequacy	POLIS	80% of AFP cases with two adequate stool samples. Adequate samples are defined as two specimens collected at least 24 hours apart, both within 14 days after the onset of paralysis, shipped on ice or frozen packs and arriving in good condition at a World Health Organization-accredited laboratory	2019	https://extranet.who.int/polis/Account/Login	POLIS	80% of AFP cases with two adequate stool samples. Adequate samples are defined as two specimens collected at least 24 hours apart, both within 14 days after the onset of paralysis, shipped on ice or frozen packs and arriving in good condition at a World Health Organization-accredited laboratory	2019	https://extranet.who.int/polis/Account/Login	Inability to collect stools from inaccessible areas
NFAFP rate	POLIS	Set at 2/100,000 (3/100,000 during outbreaks) children under 15 years for EMR. Calculated as non-polio AFP rate per 100 000 children under 15 years of age	2019	https://extranet.who.int/polis/Account/Login	POLIS	Set at 2/100,000 (3/100,000 during outbreaks) children under 15 years for EMR. Calculated as non-polio AFP rate per 100 000 children under 15 years of age	2020	https://extranet.who.int/polis/Account/Login	Considered most important surveillance indicator. Possible red flags include data fudging and under reporting in inaccessible areas
Zero Dose	POLIS	Counts of zero dose children reported per district, i.e. children who have never received their first OPV dose >7	2019	https://extranet.who.int/polis/Account/Login	POLIS	Counts of zero dose children reported per district, i.e. children who have never received their first OPV dose	2021	https://extranet.who.int/polis/Account/Login	Possible red flags include data fudging and under reporting in inaccessible areas
Border Located	Calculated	Districts located on Durand line	NA	NA	NA	Districts located on Durand line	NA	NA	NA
Trans border	CDC lab	Scored districts with polio genetic lineages seen across borders as 1	2019	NA	CDC lab	Scored districts with polio genetic lineages seen across borders as 1 Note: Karachi combined as one as no breakdown provided	2019		NA
Genetic clusters	CDC lab	Various genetic lineages (red, brown, grey, blue, light blue) spanning across both countries	2019	NA	CDC lab	Various genetic lineages (red, brown, grey, blue, light blue) spanning across both countries Note: Karachi combined as one as no breakdown provided	2019	NA	NA
Worker casualties	Compiled by resident pediatricians	Data collected through various open sources and compiled. Unknown total number of attacks specific to polio health care workers	2015-2019	Relief web, ACLED, DAWN, Al Jazeera, Devex, Aid worker security, reuters,	Compiled by resident pediatricians	Data collected through various open sources and compiled. Unknown total number of attacks specific to polio health care workers. No availability of published reports for Afghanistan.	2015-2019	Relief web, ACLED, DAWN, Al Jazeera, Devex, Aid worker security, reuters,	No known total number of attacks on polio healthcare workers for both countries. Number of attacks collected is underestimated (specially for Afghanistan)
Settlements	World gazetter- National geospatial -intelligence agency	The dataset contains the settlements in Pakistan with Province, District and Tehsil details.	2018	https://data.humdata.org/dataset/pakistan-settlement	Pix	Counts of settlements reported per district	2019	Permission required for access	Underestimation of counts for settlements Discrepancy in years for both countries
Slope	Calculated	NA	NA	NA	Calculated	NA	NA	NA	Potential use of other statistic instead of median while using Zonal as table? Due to faulty shapefile, certain areas may not have been rasterized properly with zonal statistics as table
Wild Polio Virus	POLIS	WPV cases for 2019	2019	https://extranet.who.int/polis/Account/Login	POLIS	WPV cases for 2019	2019	https://extranet.who.int/polis/Account/Login	NA
Cross border Road Access	Pix, OSM	Districts with roads cross over the durand line	2020	Permission required for access	Pix, OSM	Districts with roads cross over the durand line	2020	Permission required for access	Possibility of overlooked roads due to hilly terrain
