# Supplementary material for: Spatial analysis of genetic clusters and epidemiologic factors related to wild poliovirus type 1 persistence in Afghanistan and Pakistan
Source: PLOS Glob Public Health. 2022 Jun 13;2(6):e0000251. doi: 10.1371/journal.pgph.0000251 (PMC10021910; doi:10.1371/journal.pgph.0000251)
Supplement: S4 Data — (XLSX) [file pgph.0000251.s004.xlsx]

## Sheet: R4B5C4C2_Cluster
Case	Case EpidNum	Case Cluster	Case Date	Case Country	Case StateProv	Case locality	Highest Older PerID	Highest Older PerID Sample	Match EpidNum	Match Cluster	Match Date	Match Country	Match StateProv	Match locality
AFG18-045_AFG/08/18/012_R4B5C4C2_2018.0164	AFG/08/18/012	R4B5C4C2	2018.0164	AFG	KANDAHAR	SPIN BOLDAK	97.5717	AFG17-086_AFG/08/17/011_R4B5C4C1_2017.0356	AFG/08/17/011	R4B5C4C1	2017.04	AFG	KANDAHAR	KANDAHAR
AFG18-1832_AFG/08/18/238_R4B5C4C2_2018.4164	AFG/08/18/238	R4B5C4C2	2018.4164	AFG	HILMAND	NAD-E-ALI	98.7859	AFG18-045_AFG/08/18/012_R4B5C4C2_2018.0164	AFG/08/18/012	R4B5C4C2	2018.02	AFG	KANDAHAR	SPIN BOLDAK
AFG18-2321_AFG/08/18/298_R4B5C4C2_2018.5425	AFG/08/18/298	R4B5C4C2	2018.5425	AFG	KANDAHAR	ARGHANDAB	98.6755	AFG18-045_AFG/08/18/012_R4B5C4C2_2018.0164	AFG/08/18/012	R4B5C4C2	2018.02	AFG	KANDAHAR	SPIN BOLDAK
AFG18-2663_AFG/08/18/341_R4B5C4C2_2018.611	AFG/08/18/341	R4B5C4C2	2018.611	AFG	KANDAHAR	KANDAHAR	99.3377	AFG18-2321_AFG/08/18/298_R4B5C4C2_2018.5425	AFG/08/18/298	R4B5C4C2	2018.54	AFG	KANDAHAR	ARGHANDAB
AFG18-2762_AFG/08/18/360_R4B5C4C2_2018.6548	AFG/08/18/360	R4B5C4C2	2018.6548	AFG	KANDAHAR	KANDAHAR	99.3377	AFG18-2321_AFG/08/18/298_R4B5C4C2_2018.5425	AFG/08/18/298	R4B5C4C2	2018.54	AFG	KANDAHAR	ARGHANDAB
AFG18-2938_AFG/08/18/377_R4B5C4C2_2018.6685	AFG/08/18/377	R4B5C4C2	2018.6685	AFG	HILMAND	NAWZAD	99.3377	AFG18-2321_AFG/08/18/298_R4B5C4C2_2018.5425	AFG/08/18/298	R4B5C4C2	2018.54	AFG	KANDAHAR	ARGHANDAB
AFG18-3113_AFG/08/18/412_R4B5C4C2_2018.7315	AFG/08/18/412	R4B5C4C2	2018.7315	AFG	KANDAHAR	MAYWAND	99.2274	AFG18-2321_AFG/08/18/298_R4B5C4C2_2018.5425	AFG/08/18/298	R4B5C4C2	2018.54	AFG	KANDAHAR	ARGHANDAB
AFG18-3218_AFG/08/18/441_R4B5C4C2_2018.7534	AFG/08/18/441	R4B5C4C2	2018.7534	AFG	HILMAND	NAWZAD	99.5585	AFG18-2321_AFG/08/18/298_R4B5C4C2_2018.5425	AFG/08/18/298	R4B5C4C2	2018.54	AFG	KANDAHAR	ARGHANDAB
AFG18-3588_AFG/08/18/477_R4B5C4C2_2018.7726	AFG/08/18/477	R4B5C4C2	2018.7726	AFG	URUZGAN	SHAHID-E-HASSAS	99.4481	AFG18-2321_AFG/08/18/298_R4B5C4C2_2018.5425	AFG/08/18/298	R4B5C4C2	2018.54	AFG	KANDAHAR	ARGHANDAB
AFG19-174_AFG/08/19/024_R4B5C4C2_2019.0329	AFG/08/19/024	R4B5C4C2	2019.0329	AFG	KANDAHAR	GHORAK	98.7859	AFG18-2321_AFG/08/18/298_R4B5C4C2_2018.5425	AFG/08/18/298	R4B5C4C2	2018.54	AFG	KANDAHAR	ARGHANDAB
AFG19-789_AFG/08/19/103_R4B5C4C2_2019.1534	AFG/08/19/103	R4B5C4C2	2019.1534	AFG	URUZGAN	SHAHID-E-HASSAS	99.3377	AFG18-3588_AFG/08/18/477_R4B5C4C2_2018.7726	AFG/08/18/477	R4B5C4C2	2018.77	AFG	URUZGAN	SHAHID-E-HASSAS
AFG19-932_AFG/03/19/109-C4_R4B5C4C2_2019.2027	AFG/03/19/109-C4	R4B5C4C2	2019.2027	AFG	FARAH	KHAK-E-SAFED	99.3377	AFG18-2321_AFG/08/18/298_R4B5C4C2_2018.5425	AFG/08/18/298	R4B5C4C2	2018.54	AFG	KANDAHAR	ARGHANDAB
AFG19-1197_AFG/08/19/143_R4B5C4C2_2019.2164	AFG/08/19/143	R4B5C4C2	2019.2164	AFG	URUZGAN	CHORA	98.5651	AFG18-2663_AFG/08/18/341_R4B5C4C2_2018.611	AFG/08/18/341	R4B5C4C2	2018.61	AFG	KANDAHAR	KANDAHAR
AFG19-1187_AFG/08/19/148_R4B5C4C2_2019.2247	AFG/08/19/148	R4B5C4C2	2019.2247	AFG	HILMAND	WASHARE	98.4547	AFG18-2321_AFG/08/18/298_R4B5C4C2_2018.5425	AFG/08/18/298	R4B5C4C2	2018.54	AFG	KANDAHAR	ARGHANDAB
AFG19-1409_AFG/08/19/176_R4B5C4C2_2019.2548	AFG/08/19/176	R4B5C4C2	2019.2548	AFG	HILMAND	NAWZAD	99.2274	AFG19-174_AFG/08/19/024_R4B5C4C2_2019.0329	AFG/08/19/024	R4B5C4C2	2019.03	AFG	KANDAHAR	GHORAK
AFG19-2000_AFG/08/19/260_R4B5C4C2_2019.3808	AFG/08/19/260	R4B5C4C2	2019.3808	AFG	URUZGAN	TIRIN KOT	98.7859	AFG18-2321_AFG/08/18/298_R4B5C4C2_2018.5425	AFG/08/18/298	R4B5C4C2	2018.54	AFG	KANDAHAR	ARGHANDAB
AFG19-2041_AFG/08/19/268_R4B5C4C2_2019.3836	AFG/08/19/268	R4B5C4C2	2019.3836	AFG	URUZGAN	TIRIN KOT	99.6689	AFG19-2000_AFG/08/19/260_R4B5C4C2_2019.3808	AFG/08/19/260	R4B5C4C2	2019.38	AFG	URUZGAN	TIRIN KOT
AFG19-2579_AFG/08/19/322_R4B5C4C2_2019.4	AFG/08/19/322	R4B5C4C2	2019.4	AFG	HILMAND	GARMSER	99.117	AFG18-2938_AFG/08/18/377_R4B5C4C2_2018.6685	AFG/08/18/377	R4B5C4C2	2018.67	AFG	HILMAND	NAWZAD
PAK19-8840_PAK/BN/14/19/021_R4B5C4C2_2019.4384	PAK/BN/14/19/021	R4B5C4C2	2019.4384	PAK	BALOCHISTAN	KABDULAH	98.6755	AFG18-2321_AFG/08/18/298_R4B5C4C2_2018.5425	AFG/08/18/298	R4B5C4C2	2018.54	AFG	KANDAHAR	ARGHANDAB
AFG19-2358_AFG/08/19/308-C1_R4B5C4C2_2019.4685	AFG/08/19/308-C1	R4B5C4C2	2019.4685	AFG	HILMAND	MUSA QALA	99.3377	AFG18-2938_AFG/08/18/377_R4B5C4C2_2018.6685	AFG/08/18/377	R4B5C4C2	2018.67	AFG	HILMAND	NAWZAD
PAK19-9751_PAK/BN/11/19/046_R4B5C4C2_2019.5123	PAK/BN/11/19/046	R4B5C4C2	2019.5123	PAK	BALOCHISTAN	QUETTA	99.117	PAK19-8840_PAK/BN/14/19/021_R4B5C4C2_2019.4384	PAK/BN/14/19/021	R4B5C4C2	2019.44	PAK	BALOCHISTAN	KABDULAH
AFG19-2836_AFG/08/19/361_R4B5C4C2_2019.5397	AFG/08/19/361	R4B5C4C2	2019.5397	AFG	URUZGAN	CHORA	99.5585	AFG19-2041_AFG/08/19/268_R4B5C4C2_2019.3836	AFG/08/19/268	R4B5C4C2	2019.38	AFG	URUZGAN	TIRIN KOT
PAK19-10586_PAK/BN/14/19/027-C1_R4B5C4C2_2019.5534	PAK/BN/14/19/027-C1	R4B5C4C2	2019.5534	PAK	BALOCHISTAN	KABDULAH	99.0066	AFG18-2938_AFG/08/18/377_R4B5C4C2_2018.6685	AFG/08/18/377	R4B5C4C2	2018.67	AFG	HILMAND	NAWZAD
AFG19-2987_AFG/08/19/391_R4B5C4C2_2019.5589	AFG/08/19/391	R4B5C4C2	2019.5589	AFG	URUZGAN	CHORA	99.5585	AFG19-2041_AFG/08/19/268_R4B5C4C2_2019.3836	AFG/08/19/268	R4B5C4C2	2019.38	AFG	URUZGAN	TIRIN KOT
AFG19-3243_AFG/08/19/422_R4B5C4C2_2019.6274	AFG/08/19/422	R4B5C4C2	2019.6274	AFG	KANDAHAR	KANDAHAR	99.5585	AFG19-2041_AFG/08/19/268_R4B5C4C2_2019.3836	AFG/08/19/268	R4B5C4C2	2019.38	AFG	URUZGAN	TIRIN KOT
AFG19-3191_AFG/08/19/413-C2_R4B5C4C2_2019.6274	AFG/08/19/413-C2	R4B5C4C2	2019.6274	AFG	URUZGAN	TIRIN KOT	98.7859	AFG18-2321_AFG/08/18/298_R4B5C4C2_2018.5425	AFG/08/18/298	R4B5C4C2	2018.54	AFG	KANDAHAR	ARGHANDAB
PAK19-15264_PAK/BN/33/19/007_R4B5C4C2_2019.7397	PAK/BN/33/19/007	R4B5C4C2	2019.7397	PAK	BALOCHISTAN	HARNAI	98.6755	AFG18-2321_AFG/08/18/298_R4B5C4C2_2018.5425	AFG/08/18/298	R4B5C4C2	2018.54	AFG	KANDAHAR	ARGHANDAB
AFG19-4137_AFG/03/19/489_R4B5C4C2_2019.7945	AFG/03/19/489	R4B5C4C2	2019.7945	AFG	BADGHIS	BALA MURGHAB	98.3444	AFG18-2321_AFG/08/18/298_R4B5C4C2_2018.5425	AFG/08/18/298	R4B5C4C2	2018.54	AFG	KANDAHAR	ARGHANDAB
AFG19-4409_AFG/08/19/562_R4B5C4C2_2019.8384	AFG/08/19/562	R4B5C4C2	2019.8384	AFG	URUZGAN	KHAZ URUZGAN	99.2274	AFG19-2041_AFG/08/19/268_R4B5C4C2_2019.3836	AFG/08/19/268	R4B5C4C2	2019.38	AFG	URUZGAN	TIRIN KOT
AFG19-4367_AFG/08/19/560_R4B5C4C2_2019.8603	AFG/08/19/560	R4B5C4C2	2019.8603	AFG	KANDAHAR	KANDAHAR	99.7792	AFG19-2041_AFG/08/19/268_R4B5C4C2_2019.3836	AFG/08/19/268	R4B5C4C2	2019.38	AFG	URUZGAN	TIRIN KOT
AFG19-4530_AFG/03/19/539_R4B5C4C2_2019.8712	AFG/03/19/539	R4B5C4C2	2019.8712	AFG	FARAH	BAKWA	98.6755	AFG18-2938_AFG/08/18/377_R4B5C4C2_2018.6685	AFG/08/18/377	R4B5C4C2	2018.67	AFG	HILMAND	NAWZAD
AFG19-4575_AFG/08/19/579_R4B5C4C2_2019.8932	AFG/08/19/579	R4B5C4C2	2019.8932	AFG	KANDAHAR	SPIN BOLDAK	99.117	PAK19-10586_PAK/BN/14/19/027-C1_R4B5C4C2_2019.5534	PAK/BN/14/19/027-C1	R4B5C4C2	2019.55	PAK	BALOCHISTAN	KABDULAH
AFG19-4720_AFG/03/19/561_R4B5C4C2_2019.9014	AFG/03/19/561	R4B5C4C2	2019.9014	AFG	FARAH	BAKWA	99.4481	AFG19-2579_AFG/08/19/322_R4B5C4C2_2019.4	AFG/08/19/322	R4B5C4C2	2019.4	AFG	HILMAND	GARMSER
PAK19-18801_PAK/PB/83/19/317_R4B5C4C2_2019.9041	PAK/PB/83/19/317	R4B5C4C2	2019.9041	PAK	PUNJAB	MUZFARGARH	98.5651	PAK19-8840_PAK/BN/14/19/021_R4B5C4C2_2019.4384	PAK/BN/14/19/021	R4B5C4C2	2019.44	PAK	BALOCHISTAN	KABDULAH
PAK19-18831_PAK/BN/51/19/020-C2_R4B5C4C2_2019.9288	PAK/BN/51/19/020-C2	R4B5C4C2	2019.9288	PAK	BALOCHISTAN	MASTUNG	97.5717	PAK19-8840_PAK/BN/14/19/021_R4B5C4C2_2019.4384	PAK/BN/14/19/021	R4B5C4C2	2019.44	PAK	BALOCHISTAN	KABDULAH
AFG19-4872_AFG/08/19/595_R4B5C4C2_2019.9342	AFG/08/19/595	R4B5C4C2	2019.9342	AFG	KANDAHAR	SHAHWALIKOT	99.0066	AFG19-2041_AFG/08/19/268_R4B5C4C2_2019.3836	AFG/08/19/268	R4B5C4C2	2019.38	AFG	URUZGAN	TIRIN KOT
