# Supplementary material for: Spatial analysis of genetic clusters and epidemiologic factors related to wild poliovirus type 1 persistence in Afghanistan and Pakistan
Source: PLOS Glob Public Health. 2022 Jun 13;2(6):e0000251. doi: 10.1371/journal.pgph.0000251 (PMC10021910; doi:10.1371/journal.pgph.0000251)
Supplement: S5 Data — (XLSX) [file pgph.0000251.s005.xlsx]

## Sheet: R4B5C4C2_Case_Match_Regression
Match_Date	Match_locality	Match_Country	Dist_to_case_district	Match_Percent_identity	Distance_to_Border
2017-01-13	KANDAHAR	AFG	72.1	97.5717	71.1581
2018-01-06	SPIN BOLDAK	AFG	99.1	98.6755	0
2018-01-06	SPIN BOLDAK	AFG	235.55	98.7859	0		Graph 1
2018-07-18	ARGHANDAB	AFG	459.06	98.3444	102.115		Title	Match Districts, Cluster R4B5C4C2
2018-07-18	ARGHANDAB	AFG	52.41	98.7859	102.115		X axis	Dist_to_case_district
2018-07-18	ARGHANDAB	AFG	278.36	98.6755	102.115		Y axis	Match_Percent_identity
2018-07-18	ARGHANDAB	AFG	150.5	98.6755	102.115
2018-07-18	ARGHANDAB	AFG	28.68	99.3377	102.115
2018-07-18	ARGHANDAB	AFG	28.68	99.3377	102.115		SUMMARY OUTPUT
2018-07-18	ARGHANDAB	AFG	355.22	99.3377	102.115
2018-07-18	ARGHANDAB	AFG	66.59	99.2274	102.115		Regression Statistics
2018-07-18	ARGHANDAB	AFG	137.93	99.3377	102.115		Multiple R	0.268509
2018-07-18	ARGHANDAB	AFG	137.93	99.5585	102.115		R Square	0.0720969
2018-07-18	ARGHANDAB	AFG	130.17	99.4481	102.115		Adjusted R Square	0.0448056
2018-07-18	ARGHANDAB	AFG	105.66	98.7859	102.115		Standard Error	0.505565
2018-07-18	ARGHANDAB	AFG	105.66	98.7859	102.115		Observations	36
2018-07-18	ARGHANDAB	AFG	165.05	98.4547	102.115
2018-08-12	KANDAHAR	AFG	166.05	98.5651	71.1581		ANOVA
2018-09-02	NAWZAD	AFG	156.26	98.6755	199.654			df	SS	MS	F	Significance F
2018-09-02	NAWZAD	AFG	247.51	99.117	199.654		Regression	1	0.675221	0.675221	2.64176	0.113324
2018-09-02	NAWZAD	AFG	287.37	99.0066	199.654		Residual	34	8.69025	0.255595
2018-09-02	NAWZAD	AFG	28.66	99.3377	199.654		Total	35	9.36547
2018-10-09	SHAHID-E-HASSAS	AFG	0	99.3377	200.749
2019-01-13	GHORAK	AFG	85.54	99.2274	146.333			Coefficients	Standard Error	t Stat	P-value	Lower 95%	Upper 95%	Lower 95.0%	Upper 95.0%
2019-05-19	TIRIN KOT	AFG	0	99.6689	152.638		Intercept	99.1857	0.134264	738.734	4.35616e-73	98.9129	99.4586	98.9129	99.4586
2019-05-21	TIRIN KOT	AFG	42.46	99.5585	152.638		X Variable 1	-0.00122924	0.000756292	-1.62535	0.113324	-0.00276621	0.000307732	-0.00276621	0.000307732
2019-05-21	TIRIN KOT	AFG	42.46	99.5585	152.638
2019-05-21	TIRIN KOT	AFG	131.75	99.5585	152.638
2019-05-21	TIRIN KOT	AFG	131.75	99.7792	152.638
2019-05-21	TIRIN KOT	AFG	80.66	99.2274	152.638
2019-05-21	TIRIN KOT	AFG	67.4	99.0066	152.638
2019-05-27	GARMSER	AFG	244.37	99.4481	0
2019-06-10	KABDULAH	PAK	106.94	97.5717	0
2019-06-10	KABDULAH	PAK	426.3	98.5651	0
2019-06-10	KABDULAH	PAK	64.86	99.117	0
2019-07-21	KABDULAH	PAK	56.83	99.117	0
