# Supplementary material for: Spatial analysis of genetic clusters and epidemiologic factors related to wild poliovirus type 1 persistence in Afghanistan and Pakistan
Source: PLOS Glob Public Health. 2022 Jun 13;2(6):e0000251. doi: 10.1371/journal.pgph.0000251 (PMC10021910; doi:10.1371/journal.pgph.0000251)
Supplement: S6 Data — (XLSX) [file pgph.0000251.s006.xlsx]

## Sheet: R4B5C5B2B_Cluster
Case	Case EpidNum	Case Cluster	Case Date	Case Country	Case StateProv	Case locality	Highest Older PerID	Highest Older PerID Sample	Match EpidNum	Match Cluster	Match Date	Match Country	Match StateProv	Match locality
AFG17-3688_AFG/06/17/249_R4B5C5B2B_2017.7068	AFG/06/17/249	R4B5C5B2B	2017.7068	AFG	NANGARHAR	BATIKOT	96.6887	PAK14-3694_PAK/FT/34/14/039_R4B5C5_2014.5726	PAK/FT/34/14/039	R4B5C5	2014.57	PAK	FATA	KHYBER
AFG17-3982_AFG/06/17/275_R4B5C5B2B_2017.7781	AFG/06/17/275	R4B5C5B2B	2017.7781	AFG	NANGARHAR	BATIKOT	98.8962	AFG17-3688_AFG/06/17/249_R4B5C5B2B_2017.7068	AFG/06/17/249	R4B5C5B2B	2017.71	AFG	NANGARHAR	BATIKOT
AFG17-4242_AFG/06/17/302_R4B5C5B2B_2017.8466	AFG/06/17/302	R4B5C5B2B	2017.8466	AFG	NANGARHAR	MUHMAND DARA	98.5651	AFG17-3982_AFG/06/17/275_R4B5C5B2B_2017.7781	AFG/06/17/275	R4B5C5B2B	2017.78	AFG	NANGARHAR	BATIKOT
AFG18-002_AFG/06/18/002_R4B5C5B2B_2018.0027	AFG/06/18/002	R4B5C5B2B	2018.0027	AFG	NANGARHAR	KAMA	98.4547	AFG17-3688_AFG/06/17/249_R4B5C5B2B_2017.7068	AFG/06/17/249	R4B5C5B2B	2017.71	AFG	NANGARHAR	BATIKOT
AFG18-467_AFG/06/18/049_R4B5C5B2B_2018.1233	AFG/06/18/049	R4B5C5B2B	2018.1233	AFG	KUNAR	GHAZIABAD	98.4547	AFG17-3982_AFG/06/17/275_R4B5C5B2B_2017.7781	AFG/06/17/275	R4B5C5B2B	2017.78	AFG	NANGARHAR	BATIKOT
AFG18-674_AFG/06/18/069_R4B5C5B2B_2018.1699	AFG/06/18/069	R4B5C5B2B	2018.1699	AFG	KUNAR	GHAZIABAD	99.4481	AFG18-467_AFG/06/18/049_R4B5C5B2B_2018.1233	AFG/06/18/049	R4B5C5B2B	2018.12	AFG	KUNAR	GHAZIABAD
PAK18-9220_PAK/KP/31/18/100_R4B5C5B2B_2018.5836	PAK/KP/31/18/100	R4B5C5B2B	2018.5836	PAK	KHYBER PAKHTUNKHWA	CHARSADA	98.6755	AFG17-3688_AFG/06/17/249_R4B5C5B2B_2017.7068	AFG/06/17/249	R4B5C5B2B	2017.71	AFG	NANGARHAR	BATIKOT
PAK18-11672_PAK/TD/34/18/104_R4B5C5B2B_2018.7342	PAK/TD/34/18/104	R4B5C5B2B	2018.7342	PAK	KPTD	KHYBER	98.0132	AFG17-4242_AFG/06/17/302_R4B5C5B2B_2017.8466	AFG/06/17/302	R4B5C5B2B	2017.85	AFG	NANGARHAR	MUHMAND DARA
PAK18-15853_PAK/KP/62/18/129_R4B5C5B2B_2018.9589	PAK/KP/62/18/129	R4B5C5B2B	2018.9589	PAK	KHYBER PAKHTUNKHWA	LAKKIMRWT	98.5651	PAK18-9220_PAK/KP/31/18/100_R4B5C5B2B_2018.5836	PAK/KP/31/18/100	R4B5C5B2B	2018.58	PAK	KHYBER PAKHTUNKHWA	CHARSADA
AFG19-072_AFG/08/19/012_R4B5C5B2B_2019.011	AFG/08/19/012	R4B5C5B2B	2019.011	AFG	KANDAHAR	SPIN BOLDAK	97.6821	AFG18-674_AFG/06/18/069_R4B5C5B2B_2018.1699	AFG/06/18/069	R4B5C5B2B	2018.17	AFG	KUNAR	GHAZIABAD
PAK19-736_PAK/KP/61/19/005_R4B5C5B2B_2019.0411	PAK/KP/61/19/005	R4B5C5B2B	2019.0411	PAK	KHYBER PAKHTUNKHWA	BANNU	98.4547	PAK18-9220_PAK/KP/31/18/100_R4B5C5B2B_2018.5836	PAK/KP/31/18/100	R4B5C5B2B	2018.58	PAK	KHYBER PAKHTUNKHWA	CHARSADA
PAK19-1238_PAK/KP/54/19/004_R4B5C5B2B_2019.0548	PAK/KP/54/19/004	R4B5C5B2B	2019.0548	PAK	KHYBER PAKHTUNKHWA	HANGU	98.3444	PAK18-9220_PAK/KP/31/18/100_R4B5C5B2B_2018.5836	PAK/KP/31/18/100	R4B5C5B2B	2018.58	PAK	KHYBER PAKHTUNKHWA	CHARSADA
PAK19-2253_PAK/TD/34/19/015_R4B5C5B2B_2019.1233	PAK/TD/34/19/015	R4B5C5B2B	2019.1233	PAK	KPTD	KHYBER	98.4547	PAK18-9220_PAK/KP/31/18/100_R4B5C5B2B_2018.5836	PAK/KP/31/18/100	R4B5C5B2B	2018.58	PAK	KHYBER PAKHTUNKHWA	CHARSADA
PAK19-4866_PAK/TD/64/19/022_R4B5C5B2B_2019.2575	PAK/TD/64/19/022	R4B5C5B2B	2019.2575	PAK	KPTD	WAZIR-N	99.2274	PAK18-11672_PAK/TD/34/18/104_R4B5C5B2B_2018.7342	PAK/TD/34/18/104	R4B5C5B2B	2018.73	PAK	KPTD	KHYBER
PAK19-5599_PAK/KP/61/19/036_R4B5C5B2B_2019.2959	PAK/KP/61/19/036	R4B5C5B2B	2019.2959	PAK	KHYBER PAKHTUNKHWA	BANNU	98.7859	PAK18-15853_PAK/KP/62/18/129_R4B5C5B2B_2018.9589	PAK/KP/62/18/129	R4B5C5B2B	2018.96	PAK	KHYBER PAKHTUNKHWA	LAKKIMRWT
PAK19-5433_PAK/KP/61/19/034_R4B5C5B2B_2019.2986	PAK/KP/61/19/034	R4B5C5B2B	2019.2986	PAK	KHYBER PAKHTUNKHWA	BANNU	99.3377	PAK19-5599_PAK/KP/61/19/036_R4B5C5B2B_2019.2959	PAK/KP/61/19/036	R4B5C5B2B	2019.3	PAK	KHYBER PAKHTUNKHWA	BANNU
PAK19-5886_PAK/TD/64/19/026_R4B5C5B2B_2019.3068	PAK/TD/64/19/026	R4B5C5B2B	2019.3068	PAK	KPTD	WAZIR-N	98.8962	PAK18-15853_PAK/KP/62/18/129_R4B5C5B2B_2018.9589	PAK/KP/62/18/129	R4B5C5B2B	2018.96	PAK	KHYBER PAKHTUNKHWA	LAKKIMRWT
PAK19-5961_PAK/KP/61/19/039_R4B5C5B2B_2019.3178	PAK/KP/61/19/039	R4B5C5B2B	2019.3178	PAK	KHYBER PAKHTUNKHWA	BANNU	99.3377	PAK19-736_PAK/KP/61/19/005_R4B5C5B2B_2019.0411	PAK/KP/61/19/005	R4B5C5B2B	2019.04	PAK	KHYBER PAKHTUNKHWA	BANNU
PAK19-6016_PAK/TD/64/19/028_R4B5C5B2B_2019.3178	PAK/TD/64/19/028	R4B5C5B2B	2019.3178	PAK	KPTD	WAZIR-N	99.3377	PAK19-5886_PAK/TD/64/19/026_R4B5C5B2B_2019.3068	PAK/TD/64/19/026	R4B5C5B2B	2019.31	PAK	KPTD	WAZIR-N
PAK19-6245_PAK/SD/65/19/019_R4B5C5B2B_2019.326	PAK/SD/65/19/019	R4B5C5B2B	2019.326	PAK	SINDH	KHIGIQBAL	98.0132	PAK18-9220_PAK/KP/31/18/100_R4B5C5B2B_2018.5836	PAK/KP/31/18/100	R4B5C5B2B	2018.58	PAK	KHYBER PAKHTUNKHWA	CHARSADA
PAK19-6423_PAK/TD/64/19/030_R4B5C5B2B_2019.337	PAK/TD/64/19/030	R4B5C5B2B	2019.337	PAK	KPTD	WAZIR-N	99.5585	PAK19-5886_PAK/TD/64/19/026_R4B5C5B2B_2019.3068	PAK/TD/64/19/026	R4B5C5B2B	2019.31	PAK	KPTD	WAZIR-N
PAK19-6412_PAK/KP/60/19/039_R4B5C5B2B_2019.3425	PAK/KP/60/19/039	R4B5C5B2B	2019.3425	PAK	KHYBER PAKHTUNKHWA	DIKHAN	99.2274	PAK19-736_PAK/KP/61/19/005_R4B5C5B2B_2019.0411	PAK/KP/61/19/005	R4B5C5B2B	2019.04	PAK	KHYBER PAKHTUNKHWA	BANNU
AFG19-1802_AFG/06/19/204_R4B5C5B2B_2019.3507	AFG/06/19/204	R4B5C5B2B	2019.3507	AFG	KUNAR	WATAPUR	98.4547	PAK18-9220_PAK/KP/31/18/100_R4B5C5B2B_2018.5836	PAK/KP/31/18/100	R4B5C5B2B	2018.58	PAK	KHYBER PAKHTUNKHWA	CHARSADA
PAK19-6937_PAK/KP/61/19/048_R4B5C5B2B_2019.3671	PAK/KP/61/19/048	R4B5C5B2B	2019.3671	PAK	KHYBER PAKHTUNKHWA	BANNU	99.2274	PAK19-4866_PAK/TD/64/19/022_R4B5C5B2B_2019.2575	PAK/TD/64/19/022	R4B5C5B2B	2019.26	PAK	KPTD	WAZIR-N
PAK19-7157_PAK/KP/61/19/051_R4B5C5B2B_2019.3808	PAK/KP/61/19/051	R4B5C5B2B	2019.3808	PAK	KHYBER PAKHTUNKHWA	BANNU	99.4481	PAK19-5886_PAK/TD/64/19/026_R4B5C5B2B_2019.3068	PAK/TD/64/19/026	R4B5C5B2B	2019.31	PAK	KPTD	WAZIR-N
PAK19-7145_PAK/TD/64/19/031_R4B5C5B2B_2019.3808	PAK/TD/64/19/031	R4B5C5B2B	2019.3808	PAK	KPTD	WAZIR-N	99.7792	PAK19-4866_PAK/TD/64/19/022_R4B5C5B2B_2019.2575	PAK/TD/64/19/022	R4B5C5B2B	2019.26	PAK	KPTD	WAZIR-N
PAK19-7405_PAK/KP/61/19/055_R4B5C5B2B_2019.389	PAK/KP/61/19/055	R4B5C5B2B	2019.389	PAK	KHYBER PAKHTUNKHWA	BANNU	99.4481	PAK19-5886_PAK/TD/64/19/026_R4B5C5B2B_2019.3068	PAK/TD/64/19/026	R4B5C5B2B	2019.31	PAK	KPTD	WAZIR-N
PAK19-8703_PAK/BN/43/19/015_R4B5C5B2B_2019.4055	PAK/BN/43/19/015	R4B5C5B2B	2019.4055	PAK	BALOCHISTAN	JAFARABAD	98.1236	PAK19-6245_PAK/SD/65/19/019_R4B5C5B2B_2019.326	PAK/SD/65/19/019	R4B5C5B2B	2019.33	PAK	SINDH	KHIGIQBAL
PAK19-7632_PAK/KP/61/19/058_R4B5C5B2B_2019.4274	PAK/KP/61/19/058	R4B5C5B2B	2019.4274	PAK	KHYBER PAKHTUNKHWA	BANNU	100	PAK19-7157_PAK/KP/61/19/051_R4B5C5B2B_2019.3808	PAK/KP/61/19/051	R4B5C5B2B	2019.38	PAK	KHYBER PAKHTUNKHWA	BANNU
PAK19-7645_PAK/KP/62/19/059-C1_R4B5C5B2B_2019.4274	PAK/KP/62/19/059-C1	R4B5C5B2B	2019.4274	PAK	KHYBER PAKHTUNKHWA	LAKKIMRWT	99.117	PAK19-6412_PAK/KP/60/19/039_R4B5C5B2B_2019.3425	PAK/KP/60/19/039	R4B5C5B2B	2019.34	PAK	KHYBER PAKHTUNKHWA	DIKHAN
PAK19-8508_PAK/KP/61/19/064_R4B5C5B2B_2019.4384	PAK/KP/61/19/064	R4B5C5B2B	2019.4384	PAK	KHYBER PAKHTUNKHWA	BANNU	99.4481	PAK19-5961_PAK/KP/61/19/039_R4B5C5B2B_2019.3178	PAK/KP/61/19/039	R4B5C5B2B	2019.32	PAK	KHYBER PAKHTUNKHWA	BANNU
PAK19-8030_PAK/KP/61/19/060_R4B5C5B2B_2019.4411	PAK/KP/61/19/060	R4B5C5B2B	2019.4411	PAK	KHYBER PAKHTUNKHWA	BANNU	99.7792	PAK19-5961_PAK/KP/61/19/039_R4B5C5B2B_2019.3178	PAK/KP/61/19/039	R4B5C5B2B	2019.32	PAK	KHYBER PAKHTUNKHWA	BANNU
PAK19-8526_PAK/KP/61/19/067_R4B5C5B2B_2019.4438	PAK/KP/61/19/067	R4B5C5B2B	2019.4438	PAK	KHYBER PAKHTUNKHWA	BANNU	99.117	PAK19-5599_PAK/KP/61/19/036_R4B5C5B2B_2019.2959	PAK/KP/61/19/036	R4B5C5B2B	2019.3	PAK	KHYBER PAKHTUNKHWA	BANNU
PAK19-8354_PAK/TD/64/19/034_R4B5C5B2B_2019.4438	PAK/TD/64/19/034	R4B5C5B2B	2019.4438	PAK	KPTD	WAZIR-N	99.2274	PAK19-5886_PAK/TD/64/19/026_R4B5C5B2B_2019.3068	PAK/TD/64/19/026	R4B5C5B2B	2019.31	PAK	KPTD	WAZIR-N
PAK19-8645_PAK/KP/61/19/069_R4B5C5B2B_2019.4521	PAK/KP/61/19/069	R4B5C5B2B	2019.4521	PAK	KHYBER PAKHTUNKHWA	BANNU	99.0066	PAK19-736_PAK/KP/61/19/005_R4B5C5B2B_2019.0411	PAK/KP/61/19/005	R4B5C5B2B	2019.04	PAK	KHYBER PAKHTUNKHWA	BANNU
PAK19-8666_PAK/KP/61/19/071_R4B5C5B2B_2019.4575	PAK/KP/61/19/071	R4B5C5B2B	2019.4575	PAK	KHYBER PAKHTUNKHWA	BANNU	99.3377	PAK19-6412_PAK/KP/60/19/039_R4B5C5B2B_2019.3425	PAK/KP/60/19/039	R4B5C5B2B	2019.34	PAK	KHYBER PAKHTUNKHWA	DIKHAN
PAK19-8870_PAK/KP/61/19/074_R4B5C5B2B_2019.4685	PAK/KP/61/19/074	R4B5C5B2B	2019.4685	PAK	KHYBER PAKHTUNKHWA	BANNU	99.4481	PAK19-5599_PAK/KP/61/19/036_R4B5C5B2B_2019.2959	PAK/KP/61/19/036	R4B5C5B2B	2019.3	PAK	KHYBER PAKHTUNKHWA	BANNU
PAK19-8871_PAK/PB/14/19/041_R4B5C5B2B_2019.4712	PAK/PB/14/19/041	R4B5C5B2B	2019.4712	PAK	PUNJAB	JHELUM	99.7792	PAK19-8870_PAK/KP/61/19/074_R4B5C5B2B_2019.4685	PAK/KP/61/19/074	R4B5C5B2B	2019.47	PAK	KHYBER PAKHTUNKHWA	BANNU
PAK19-9274_PAK/KP/61/19/077_R4B5C5B2B_2019.474	PAK/KP/61/19/077	R4B5C5B2B	2019.474	PAK	KHYBER PAKHTUNKHWA	BANNU	99.2274	PAK19-6412_PAK/KP/60/19/039_R4B5C5B2B_2019.3425	PAK/KP/60/19/039	R4B5C5B2B	2019.34	PAK	KHYBER PAKHTUNKHWA	DIKHAN
PAK19-8872_PAK/PB/31/19/245_R4B5C5B2B_2019.474	PAK/PB/31/19/245	R4B5C5B2B	2019.474	PAK	PUNJAB	LAHORE	99.7792	PAK19-8870_PAK/KP/61/19/074_R4B5C5B2B_2019.4685	PAK/KP/61/19/074	R4B5C5B2B	2019.47	PAK	KHYBER PAKHTUNKHWA	BANNU
PAK19-9321_PAK/KP/62/19/079_R4B5C5B2B_2019.4986	PAK/KP/62/19/079	R4B5C5B2B	2019.4986	PAK	KHYBER PAKHTUNKHWA	LAKKIMRWT	99.117	PAK19-6412_PAK/KP/60/19/039_R4B5C5B2B_2019.3425	PAK/KP/60/19/039	R4B5C5B2B	2019.34	PAK	KHYBER PAKHTUNKHWA	DIKHAN
PAK19-9906_PAK/KP/61/19/080_R4B5C5B2B_2019.526	PAK/KP/61/19/080	R4B5C5B2B	2019.526	PAK	KHYBER PAKHTUNKHWA	BANNU	99.8896	PAK19-7157_PAK/KP/61/19/051_R4B5C5B2B_2019.3808	PAK/KP/61/19/051	R4B5C5B2B	2019.38	PAK	KHYBER PAKHTUNKHWA	BANNU
PAK19-10694_PAK/KP/61/19/087_R4B5C5B2B_2019.5315	PAK/KP/61/19/087	R4B5C5B2B	2019.5315	PAK	KHYBER PAKHTUNKHWA	BANNU	99.7792	PAK19-7157_PAK/KP/61/19/051_R4B5C5B2B_2019.3808	PAK/KP/61/19/051	R4B5C5B2B	2019.38	PAK	KHYBER PAKHTUNKHWA	BANNU
PAK19-10745_PAK/TD/64/19/046_R4B5C5B2B_2019.5315	PAK/TD/64/19/046	R4B5C5B2B	2019.5315	PAK	KPTD	WAZIR-N	99.3377	PAK19-5886_PAK/TD/64/19/026_R4B5C5B2B_2019.3068	PAK/TD/64/19/026	R4B5C5B2B	2019.31	PAK	KPTD	WAZIR-N
PAK19-10608_PAK/KP/31/19/097_R4B5C5B2B_2019.5534	PAK/KP/31/19/097	R4B5C5B2B	2019.5534	PAK	KHYBER PAKHTUNKHWA	CHARSADA	99.5585	PAK19-7405_PAK/KP/61/19/055_R4B5C5B2B_2019.389	PAK/KP/61/19/055	R4B5C5B2B	2019.39	PAK	KHYBER PAKHTUNKHWA	BANNU
PAK19-11002_PAK/TD/64/19/050_R4B5C5B2B_2019.5534	PAK/TD/64/19/050	R4B5C5B2B	2019.5534	PAK	KPTD	WAZIR-N	99.0066	PAK19-8870_PAK/KP/61/19/074_R4B5C5B2B_2019.4685	PAK/KP/61/19/074	R4B5C5B2B	2019.47	PAK	KHYBER PAKHTUNKHWA	BANNU
PAK19-11310_PAK/KP/54/19/023_R4B5C5B2B_2019.5726	PAK/KP/54/19/023	R4B5C5B2B	2019.5726	PAK	KHYBER PAKHTUNKHWA	HANGU	98.7859	PAK19-1238_PAK/KP/54/19/004_R4B5C5B2B_2019.0548	PAK/KP/54/19/004	R4B5C5B2B	2019.05	PAK	KHYBER PAKHTUNKHWA	HANGU
PAK19-11655_PAK/KP/61/19/093_R4B5C5B2B_2019.5863	PAK/KP/61/19/093	R4B5C5B2B	2019.5863	PAK	KHYBER PAKHTUNKHWA	BANNU	99.6689	PAK19-7157_PAK/KP/61/19/051_R4B5C5B2B_2019.3808	PAK/KP/61/19/051	R4B5C5B2B	2019.38	PAK	KHYBER PAKHTUNKHWA	BANNU
PAK19-11759_PAK/SD/21/19/078_R4B5C5B2B_2019.5945	PAK/SD/21/19/078	R4B5C5B2B	2019.5945	PAK	SINDH	HYDERABAD	98.7859	PAK19-6245_PAK/SD/65/19/019_R4B5C5B2B_2019.326	PAK/SD/65/19/019	R4B5C5B2B	2019.33	PAK	SINDH	KHIGIQBAL
PAK19-11797_PAK/KP/62/19/100_R4B5C5B2B_2019.5945	PAK/KP/62/19/100	R4B5C5B2B	2019.5945	PAK	KHYBER PAKHTUNKHWA	LAKKIMRWT	99.4481	PAK19-8870_PAK/KP/61/19/074_R4B5C5B2B_2019.4685	PAK/KP/61/19/074	R4B5C5B2B	2019.47	PAK	KHYBER PAKHTUNKHWA	BANNU
PAK19-13389_PAK/KP/62/19/111_R4B5C5B2B_2019.6301	PAK/KP/62/19/111	R4B5C5B2B	2019.6301	PAK	KHYBER PAKHTUNKHWA	LAKKIMRWT	99.6689	PAK19-8645_PAK/KP/61/19/069_R4B5C5B2B_2019.4521	PAK/KP/61/19/069	R4B5C5B2B	2019.45	PAK	KHYBER PAKHTUNKHWA	BANNU
PAK19-12976_PAK/KP/61/19/098_R4B5C5B2B_2019.6329	PAK/KP/61/19/098	R4B5C5B2B	2019.6329	PAK	KHYBER PAKHTUNKHWA	BANNU	99.7792	PAK19-7157_PAK/KP/61/19/051_R4B5C5B2B_2019.3808	PAK/KP/61/19/051	R4B5C5B2B	2019.38	PAK	KHYBER PAKHTUNKHWA	BANNU
PAK19-12669_PAK/SD/75/19/033_R4B5C5B2B_2019.6356	PAK/SD/75/19/033	R4B5C5B2B	2019.6356	PAK	SINDH	KHIORANGI	99.0066	PAK19-6245_PAK/SD/65/19/019_R4B5C5B2B_2019.326	PAK/SD/65/19/019	R4B5C5B2B	2019.33	PAK	SINDH	KHIGIQBAL
PAK19-13071_PAK/SD/25/19/065_R4B5C5B2B_2019.6438	PAK/SD/25/19/065	R4B5C5B2B	2019.6438	PAK	SINDH	JAMSHORO	99.3377	PAK19-11759_PAK/SD/21/19/078_R4B5C5B2B_2019.5945	PAK/SD/21/19/078	R4B5C5B2B	2019.59	PAK	SINDH	HYDERABAD
PAK19-12972_PAK/KP/62/19/109_R4B5C5B2B_2019.6521	PAK/KP/62/19/109	R4B5C5B2B	2019.6521	PAK	KHYBER PAKHTUNKHWA	LAKKIMRWT	99.3377	PAK19-5599_PAK/KP/61/19/036_R4B5C5B2B_2019.2959	PAK/KP/61/19/036	R4B5C5B2B	2019.3	PAK	KHYBER PAKHTUNKHWA	BANNU
PAK19-13327_PAK/KP/62/19/110_R4B5C5B2B_2019.6575	PAK/KP/62/19/110	R4B5C5B2B	2019.6575	PAK	KHYBER PAKHTUNKHWA	LAKKIMRWT	100	PAK19-12972_PAK/KP/62/19/109_R4B5C5B2B_2019.6521	PAK/KP/62/19/109	R4B5C5B2B	2019.65	PAK	KHYBER PAKHTUNKHWA	LAKKIMRWT
AFG19-3749_AFG/07/19/284_R4B5C5B2B_2019.7068	AFG/07/19/284	R4B5C5B2B	2019.7068	AFG	PAKTIKA	BERMEL	98.5651	PAK19-6412_PAK/KP/60/19/039_R4B5C5B2B_2019.3425	PAK/KP/60/19/039	R4B5C5B2B	2019.34	PAK	KHYBER PAKHTUNKHWA	DIKHAN
PAK19-14117_PAK/SD/75/19/037-C3_R4B5C5B2B_2019.7178	PAK/SD/75/19/037-C3	R4B5C5B2B	2019.7178	PAK	SINDH	KHIORANGI	98.5651	PAK19-11759_PAK/SD/21/19/078_R4B5C5B2B_2019.5945	PAK/SD/21/19/078	R4B5C5B2B	2019.59	PAK	SINDH	HYDERABAD
AFG19-3910_AFG/07/19/296_R4B5C5B2B_2019.7425	AFG/07/19/296	R4B5C5B2B	2019.7425	AFG	PAKTIKA	BERMEL	100	AFG19-3749_AFG/07/19/284_R4B5C5B2B_2019.7068	AFG/07/19/284	R4B5C5B2B	2019.71	AFG	PAKTIKA	BERMEL
PAK19-16049_PAK/SD/79/19/089-C2_R4B5C5B2B_2019.8	PAK/SD/79/19/089-C2	R4B5C5B2B	2019.8	PAK	SINDH	SUJAWAL	99.2274	PAK19-11759_PAK/SD/21/19/078_R4B5C5B2B_2019.5945	PAK/SD/21/19/078	R4B5C5B2B	2019.59	PAK	SINDH	HYDERABAD
PAK19-16784_PAK/SD/66/19/032_R4B5C5B2B_2019.8137	PAK/SD/66/19/032	R4B5C5B2B	2019.8137	PAK	SINDH	KHIJAMSHEED	99.2274	PAK19-11759_PAK/SD/21/19/078_R4B5C5B2B_2019.5945	PAK/SD/21/19/078	R4B5C5B2B	2019.59	PAK	SINDH	HYDERABAD
PAK19-18406_PAK/SD/41/19/095_R4B5C5B2B_2019.8219	PAK/SD/41/19/095	R4B5C5B2B	2019.8219	PAK	SINDH	SUKKUR	98.8962	PAK19-6245_PAK/SD/65/19/019_R4B5C5B2B_2019.326	PAK/SD/65/19/019	R4B5C5B2B	2019.33	PAK	SINDH	KHIGIQBAL
PAK19-17115_PAK/SD/67/19/025_R4B5C5B2B_2019.8274	PAK/SD/67/19/025	R4B5C5B2B	2019.8274	PAK	SINDH	KHIKAMARI	99.0066	PAK19-12669_PAK/SD/75/19/033_R4B5C5B2B_2019.6356	PAK/SD/75/19/033	R4B5C5B2B	2019.64	PAK	SINDH	KHIORANGI
PAK19-17165_PAK/KP/61/19/110_R4B5C5B2B_2019.8329	PAK/KP/61/19/110	R4B5C5B2B	2019.8329	PAK	KHYBER PAKHTUNKHWA	BANNU	99.2274	PAK19-12972_PAK/KP/62/19/109_R4B5C5B2B_2019.6521	PAK/KP/62/19/109	R4B5C5B2B	2019.65	PAK	KHYBER PAKHTUNKHWA	LAKKIMRWT
PAK19-16689_PAK/SD/25/19/086-C2_R4B5C5B2B_2019.8384	PAK/SD/25/19/086-C2	R4B5C5B2B	2019.8384	PAK	SINDH	JAMSHORO	99.117	PAK19-11759_PAK/SD/21/19/078_R4B5C5B2B_2019.5945	PAK/SD/21/19/078	R4B5C5B2B	2019.59	PAK	SINDH	HYDERABAD
PAK19-17446_PAK/SD/51/19/131_R4B5C5B2B_2019.8575	PAK/SD/51/19/131	R4B5C5B2B	2019.8575	PAK	SINDH	LARKANA	99.3377	PAK19-12669_PAK/SD/75/19/033_R4B5C5B2B_2019.6356	PAK/SD/75/19/033	R4B5C5B2B	2019.64	PAK	SINDH	KHIORANGI
PAK19-17928_PAK/KP/62/19/161_R4B5C5B2B_2019.8767	PAK/KP/62/19/161	R4B5C5B2B	2019.8767	PAK	KHYBER PAKHTUNKHWA	LAKKIMRWT	99.6689	PAK19-17165_PAK/KP/61/19/110_R4B5C5B2B_2019.8329	PAK/KP/61/19/110	R4B5C5B2B	2019.83	PAK	KHYBER PAKHTUNKHWA	BANNU
PAK19-18153_PAK/SD/31/19/080_R4B5C5B2B_2019.8795	PAK/SD/31/19/080	R4B5C5B2B	2019.8795	PAK	SINDH	MIRPURKHAS	99.5585	PAK19-11759_PAK/SD/21/19/078_R4B5C5B2B_2019.5945	PAK/SD/21/19/078	R4B5C5B2B	2019.59	PAK	SINDH	HYDERABAD
PAK19-18151_PAK/SD/31/19/083_R4B5C5B2B_2019.8877	PAK/SD/31/19/083	R4B5C5B2B	2019.8877	PAK	SINDH	MIRPURKHAS	98.8962	PAK19-17446_PAK/SD/51/19/131_R4B5C5B2B_2019.8575	PAK/SD/51/19/131	R4B5C5B2B	2019.86	PAK	SINDH	LARKANA
PAK19-18096_PAK/KP/62/19/163_R4B5C5B2B_2019.8904	PAK/KP/62/19/163	R4B5C5B2B	2019.8904	PAK	KHYBER PAKHTUNKHWA	LAKKIMRWT	99.8896	PAK19-17165_PAK/KP/61/19/110_R4B5C5B2B_2019.8329	PAK/KP/61/19/110	R4B5C5B2B	2019.83	PAK	KHYBER PAKHTUNKHWA	BANNU
PAK19-18190_PAK/SD/27/19/054-C3_R4B5C5B2B_2019.9068	PAK/SD/27/19/054-C3	R4B5C5B2B	2019.9068	PAK	SINDH	T.ALLAHYAR	99.117	PAK19-6245_PAK/SD/65/19/019_R4B5C5B2B_2019.326	PAK/SD/65/19/019	R4B5C5B2B	2019.33	PAK	SINDH	KHIGIQBAL
PAK19-18724_PAK/SD/23/19/123_R4B5C5B2B_2019.9096	PAK/SD/23/19/123	R4B5C5B2B	2019.9096	PAK	SINDH	BADIN	99.5585	PAK19-18153_PAK/SD/31/19/080_R4B5C5B2B_2019.8795	PAK/SD/31/19/080	R4B5C5B2B	2019.88	PAK	SINDH	MIRPURKHAS
PAK19-19123_PAK/BN/41/19/032_R4B5C5B2B_2019.9288	PAK/BN/41/19/032	R4B5C5B2B	2019.9288	PAK	BALOCHISTAN	NSIRABAD	98.5651	PAK19-17446_PAK/SD/51/19/131_R4B5C5B2B_2019.8575	PAK/SD/51/19/131	R4B5C5B2B	2019.86	PAK	SINDH	LARKANA
PAK19-19733_PAK/SD/24/19/091_R4B5C5B2B_2019.9315	PAK/SD/24/19/091	R4B5C5B2B	2019.9315	PAK	SINDH	DADU	99.0066	PAK19-18151_PAK/SD/31/19/083_R4B5C5B2B_2019.8877	PAK/SD/31/19/083	R4B5C5B2B	2019.89	PAK	SINDH	MIRPURKHAS
PAK19-19322_PAK/KP/63/19/048_R4B5C5B2B_2019.937	PAK/KP/63/19/048	R4B5C5B2B	2019.937	PAK	KHYBER PAKHTUNKHWA	TANK	99.7792	AFG19-3749_AFG/07/19/284_R4B5C5B2B_2019.7068	AFG/07/19/284	R4B5C5B2B	2019.71	AFG	PAKTIKA	BERMEL
PAK19-19978_PAK/KP/60/19/118_R4B5C5B2B_2019.9534	PAK/KP/60/19/118	R4B5C5B2B	2019.9534	PAK	KHYBER PAKHTUNKHWA	DIKHAN	99.8896	AFG19-3749_AFG/07/19/284_R4B5C5B2B_2019.7068	AFG/07/19/284	R4B5C5B2B	2019.71	AFG	PAKTIKA	BERMEL
PAK19-19968_PAK/KP/63/19/053_R4B5C5B2B_2019.9562	PAK/KP/63/19/053	R4B5C5B2B	2019.9562	PAK	KHYBER PAKHTUNKHWA	TANK	100	PAK19-19322_PAK/KP/63/19/048_R4B5C5B2B_2019.937	PAK/KP/63/19/048	R4B5C5B2B	2019.94	PAK	KHYBER PAKHTUNKHWA	TANK
PAK19-19966_PAK/KP/63/19/054_R4B5C5B2B_2019.9644	PAK/KP/63/19/054	R4B5C5B2B	2019.9644	PAK	KHYBER PAKHTUNKHWA	TANK	99.8896	PAK19-19322_PAK/KP/63/19/048_R4B5C5B2B_2019.937	PAK/KP/63/19/048	R4B5C5B2B	2019.94	PAK	KHYBER PAKHTUNKHWA	TANK
PAK19-20244_PAK/KP/35/19/063_R4B5C5B2B_2019.9699	PAK/KP/35/19/063	R4B5C5B2B	2019.9699	PAK	KHYBER PAKHTUNKHWA	MOHMAND	99.3377	PAK19-12669_PAK/SD/75/19/033_R4B5C5B2B_2019.6356	PAK/SD/75/19/033	R4B5C5B2B	2019.64	PAK	SINDH	KHIORANGI
PAK19-20104_PAK/SD/55/19/155-C1_R4B5C5B2B_2019.9726	PAK/SD/55/19/155-C1	R4B5C5B2B	2019.9726	PAK	SINDH	KAMBAR	99.4481	PAK19-11759_PAK/SD/21/19/078_R4B5C5B2B_2019.5945	PAK/SD/21/19/078	R4B5C5B2B	2019.59	PAK	SINDH	HYDERABAD
PAK19-20400_PAK/SD/31/19/099-C1_R4B5C5B2B_2019.9863	PAK/SD/31/19/099-C1	R4B5C5B2B	2019.9863	PAK	SINDH	MIRPURKHAS	99.0066	PAK19-19733_PAK/SD/24/19/091_R4B5C5B2B_2019.9315	PAK/SD/24/19/091	R4B5C5B2B	2019.93	PAK	SINDH	DADU
