# Supplementary material for: Spatial analysis of genetic clusters and epidemiologic factors related to wild poliovirus type 1 persistence in Afghanistan and Pakistan
Source: PLOS Glob Public Health. 2022 Jun 13;2(6):e0000251. doi: 10.1371/journal.pgph.0000251 (PMC10021910; doi:10.1371/journal.pgph.0000251)
Supplement: S7 Data — (XLSX) [file pgph.0000251.s007.xlsx]

## Sheet: R4B5C5B2B_Case_Match_Regression
Match_date	Match_locality	Match_Country	Dist_to_case_district	Match_Percent_identity	Distance_border
2014-07-28	KHYBER	PAK	48.1	96.6887	0
2017-09-15	BATIKOT	AFG	0	98.8962	23.4949	Graph 1
2017-09-15	BATIKOT	AFG	19.38	98.4547	23.4949	Title	Match Districts, Cluster R4B5C5B2B
2017-09-15	BATIKOT	AFG	90.49	98.6755	23.4949	X axis	Dist_to_case_district
2017-10-12	BATIKOT	AFG	24.38	98.5651	23.4949	Y axis	Match_Percent_identity
2017-10-12	BATIKOT	AFG	117.07	98.4547	23.4949
2017-11-06	MUHMAND DARA	AFG	30	98.0132	0
2018-02-15	GHAZIABAD	AFG	0	99.4481	7.04228	SUMMARY OUTPUT
2018-03-04	GHAZIABAD	AFG	673.5	97.6821	7.04228
2018-08-02	CHARSADA	PAK	200.3	98.5651	32.04	Regression Statistics
2018-08-02	CHARSADA	PAK	117.39	98.4547	32.04	Multiple R	0.288732
2018-08-02	CHARSADA	PAK	119.84	98.3444	32.04	R Square	0.0833659
2018-08-02	CHARSADA	PAK	69.54	98.4547	32.04	Adjusted R Square	0.071763
2018-08-02	CHARSADA	PAK	1122.6	98.0132	32.04	Standard Error	0.569449
2018-08-02	CHARSADA	PAK	104.95	98.4547	32.04	Observations	81
2018-09-25	KHYBER	PAK	149.74	99.2274	0
2018-12-16	LAKKIMRWT	PAK	45.75	98.7859	57.5358	ANOVA
2018-12-16	LAKKIMRWT	PAK	97.2	98.8962	57.5358		df	SS	MS	F	Significance F
2019-01-16	BANNU	PAK	0	99.3377	20.0356	Regression	1	2.32986	2.32986	7.18488	0.00894569
2019-01-16	BANNU	PAK	116.49	99.2274	20.0356	Residual	79	25.6175	0.324272
2019-01-16	BANNU	PAK	0	99.0066	20.0356	Total	80	27.9474
2019-01-21	HANGU	PAK	0	98.7859	16.8672
2019-04-04	WAZIR-N	PAK	63	99.2274	0		Coefficients	Standard Error	t Stat	P-value	Lower 95%	Upper 95%	Lower 95.0%	Upper 95.0%
2019-04-04	WAZIR-N	PAK	0	99.7792	0	Intercept	99.2571	0.0740852	1339.77	7.44596e-174	99.1096	99.4045	99.1096	99.4045
2019-04-19	BANNU	PAK	0	99.3377	20.0356	Dist_to_case_district	-0.000860469	0.000321015	-2.68046	0.00894569	-0.00149943	-0.000221505	-0.00149943	-0.000221505
2019-04-19	BANNU	PAK	0	99.117	20.0356
2019-04-19	BANNU	PAK	0	99.4481	20.0356
2019-04-19	BANNU	PAK	45.75	99.3377	20.0356
2019-04-22	WAZIR-N	PAK	0	99.3377	0
2019-04-22	WAZIR-N	PAK	0	99.5585	0
2019-04-22	WAZIR-N	PAK	63	99.4481	0
2019-04-22	WAZIR-N	PAK	63	99.4481	0
2019-04-22	WAZIR-N	PAK	0	99.2274	0
2019-04-22	WAZIR-N	PAK	0	99.3377	0
2019-04-26	BANNU	PAK	0	99.4481	20.0356
2019-04-26	BANNU	PAK	0	99.7792	20.0356
2019-04-29	KHIGIQBAL	PAK	389.01	98.1236	543.026
2019-04-29	KHIGIQBAL	PAK	143.18	98.7859	543.026
2019-04-29	KHIGIQBAL	PAK	12.68	99.0066	543.026
2019-04-29	KHIGIQBAL	PAK	351.52	98.8962	543.026
2019-04-29	KHIGIQBAL	PAK	178.01	99.117	543.026
2019-05-06	DIKHAN	PAK	80.62	99.117	58.112
2019-05-06	DIKHAN	PAK	116.49	99.3377	58.112
2019-05-06	DIKHAN	PAK	116.49	99.2274	58.112
2019-05-06	DIKHAN	PAK	80.62	99.117	58.112
2019-05-06	DIKHAN	PAK	164.87	98.5651	58.112
2019-05-19	BANNU	PAK	0	100	20.0356
2019-05-19	BANNU	PAK	0	99.8896	20.0356
2019-05-19	BANNU	PAK	0	99.7792	20.0356
2019-05-19	BANNU	PAK	0	99.6689	20.0356
2019-05-19	BANNU	PAK	0	99.7792	20.0356
2019-05-22	BANNU	PAK	177.39	99.5585	20.0356
2019-06-15	BANNU	PAK	45.75	99.6689	20.0356
2019-06-21	BANNU	PAK	252.67	99.7792	20.0356
2019-06-21	BANNU	PAK	387.91	99.7792	20.0356
2019-06-21	BANNU	PAK	63	99.0066	20.0356
2019-06-21	BANNU	PAK	46	99.4481	20.0356
2019-08-05	HYDERABAD	PAK	79.69	99.3377	520.884
2019-08-05	HYDERABAD	PAK	152.72	98.5651	520.884
2019-08-05	HYDERABAD	PAK	125.41	99.2274	520.884
2019-08-05	HYDERABAD	PAK	151.83	99.2274	520.884
2019-08-05	HYDERABAD	PAK	79.69	99.117	520.884
2019-08-05	HYDERABAD	PAK	70.67	99.5585	520.884
2019-08-05	HYDERABAD	PAK	264.74	99.4481	520.884
2019-08-20	KHIORANGI	PAK	15.74	99.0066	554.884
2019-08-20	KHIORANGI	PAK	308.99	99.3377	554.884
2019-08-20	KHIORANGI	PAK	1132.21	99.3377	554.884
2019-08-27	LAKKIMRWT	PAK	0	100	57.5358
2019-08-27	LAKKIMRWT	PAK	46	99.2274	57.5358
2019-09-15	BERMEL	AFG	0	100	0
2019-09-15	BERMEL	AFG	117.24	99.7792	0
2019-09-15	BERMEL	AFG	164.87	99.8896	0
2019-11-01	BANNU	PAK	46	99.6689	20.0356
2019-11-01	BANNU	PAK	46	99.8896	20.0356
2019-11-09	LARKANA	PAK	265.2	98.8962	278.704
2019-11-09	LARKANA	PAK	118.77	98.5651	278.704
2019-11-18	MIRPURKHAS	PAK	69.02	99.5585	524.347
2019-11-21	MIRPURKHAS	PAK	240.94	99.0066	524.347
2019-12-06	DADU	PAK	240.94	99.0066	282.337
2019-12-09	TANK	PAK	0	100	72
2019-12-09	TANK	PAK	0	99.8896	72
